# Supplementary material for: Dysregulated fibronectin trafficking by Hsp90 inhibition restricts prostate cancer cell invasion
Source: Sci Rep. 2018 Feb 1;8:2090. doi: 10.1038/s41598-018-19871-4 (PMC5794796; doi:10.1038/s41598-018-19871-4)
Supplement: Supplementary file 2 — Supplementary Dataset [file 41598_2018_19871_MOESM2_ESM.xlsx]

## Sheet: AUYvsVEH_edgeR_treat_FC_1.8
gene_symb	genes_ens	logFC	unshrunk.logFC	logCPM	PValue	FDR
ATP8A1	ENSG00000124406	3.73708	3.73743	7.68295	4.27469e-15	9.75398e-11
KRT16P2	ENSG00000227300	-5.80958	-5.87628	2.55271	2.15139e-13	2.45452e-09
HAS3	ENSG00000103044	-3.44796	-3.45079	4.82632	8.82512e-13	6.71239e-09
VSIG4	ENSG00000155659	-5.62855	-5.66348	3.2716	1.66764e-12	8.54609e-09
LRP8	ENSG00000157193	-3.29934	-3.30081	5.53123	1.87267e-12	8.54609e-09
N4BP2L1	ENSG00000139597	2.12694	2.12754	5.2865	2.6594e-12	1.01137e-08
RP11-800A3.4	ENSG00000260401	-3.8398	-3.84932	3.5892	3.83445e-12	1.24992e-08
SHCBP1	ENSG00000171241	-3.54392	-3.55464	3.13683	4.60324e-12	1.31296e-08
SFN	ENSG00000175793	-3.62187	-3.62249	7.22456	9.37061e-12	2.30188e-08
SYT12	ENSG00000173227	-3.80494	-3.80807	5.06092	1.0088e-11	2.30188e-08
HIST1H3G	ENSG00000273983	-3.71191	-3.71819	4.46968	1.35251e-11	2.78139e-08
HYAL2	ENSG00000068001	-2.4133	-2.41483	4.60529	1.46273e-11	2.78139e-08
MAP3K6	ENSG00000142733	-2.38705	-2.38777	5.7067	1.68559e-11	2.9586e-08
TICRR	ENSG00000140534	-4.43628	-4.45338	3.48026	1.96589e-11	3.20412e-08
RP11-544L8__B.4	ENSG00000175967	4.72349	4.76241	1.90092	2.22912e-11	3.39093e-08
C16ORF74	ENSG00000154102	-2.78804	-2.79497	2.97629	3.22286e-11	4.46955e-08
UHRF1	ENSG00000276043	-4.08711	-4.09224	4.7261	3.32993e-11	4.46955e-08
CDC45	ENSG00000093009	-4.57423	-4.59404	3.25504	3.81389e-11	4.77762e-08
CEP55	ENSG00000138180	-4.79714	-4.81336	3.79564	3.97821e-11	4.77762e-08
PKMYT1	ENSG00000127564	-4.4143	-4.43839	2.8635	6.20479e-11	7.07905e-08
CRIP2	ENSG00000182809	-2.34698	-2.34865	4.4894	7.63538e-11	8.29638e-08
P2RY2	ENSG00000175591	-3.75973	-3.76863	3.6095	8.50048e-11	8.81654e-08
HMGA2	ENSG00000149948	-3.07861	-3.08297	3.63465	9.7255e-11	9.64854e-08
OSMR	ENSG00000145623	-2.37882	-2.37904	7.33878	1.19625e-10	1.03617e-07
CALCOCO1	ENSG00000012822	1.96402	1.96416	7.18877	1.21951e-10	1.03617e-07
MCM10	ENSG00000065328	-3.44738	-3.45369	3.76889	1.22246e-10	1.03617e-07
ARPC1B	ENSG00000130429	-2.36892	-2.36969	5.51475	1.22608e-10	1.03617e-07
S100A16	ENSG00000188643	-2.44294	-2.44344	6.253	1.31839e-10	1.05338e-07
RAD54L	ENSG00000085999	-3.22281	-3.23133	3.16301	1.34607e-10	1.05338e-07
ANXA2	ENSG00000182718	-2.62089	-2.62091	11.0275	1.38493e-10	1.05338e-07
RP11-388N2.1	ENSG00000233516	4.43329	4.44644	3.31744	1.55377e-10	1.14367e-07
LZTS1	ENSG00000061337	-2.62436	-2.63031	2.94228	1.85191e-10	1.32053e-07
CDCA2	ENSG00000184661	-3.39937	-3.40797	3.47953	1.94274e-10	1.34331e-07
SLC40A1	ENSG00000138449	1.96711	1.96729	6.93379	2.12993e-10	1.41311e-07
LAD1	ENSG00000159166	-2.87212	-2.87315	5.6945	2.17236e-10	1.41311e-07
RP11-494M8.4	ENSG00000254951	3.61495	3.62421	2.77227	2.22947e-10	1.41311e-07
CCNL2P1	ENSG00000248283	3.67348	3.69701	1.53161	2.59722e-10	1.60172e-07
CENPI	ENSG00000102384	-3.623	-3.63328	3.29584	3.10692e-10	1.8633e-07
ITGA3	ENSG00000005884	-2.61913	-2.61922	8.80081	3.1847e-10	1.8633e-07
FERMT1	ENSG00000101311	-2.44039	-2.4411	5.67358	3.31512e-10	1.89111e-07
UBE2C	ENSG00000175063	-3.14086	-3.15333	2.67451	4.01833e-10	2.19032e-07
MUC15	ENSG00000169550	3.09952	3.12209	1.14142	4.03162e-10	2.19032e-07
KIFC1	ENSG00000237649	-3.41701	-3.42676	3.25144	4.35487e-10	2.31092e-07
DEPDC1	ENSG00000024526	-4.0369	-4.05815	2.78723	4.91707e-10	2.51813e-07
GSG2	ENSG00000177602	-3.7341	-3.76826	1.67455	5.06926e-10	2.51813e-07
TENM4	ENSG00000149256	-2.80521	-2.80837	4.04019	5.07642e-10	2.51813e-07
GLCCI1	ENSG00000106415	1.97918	1.97982	4.975	5.8404e-10	2.83545e-07
SEC14L2	ENSG00000100003	-1.98586	-1.98662	4.96915	6.38518e-10	3.03535e-07
GINS1	ENSG00000101003	-3.14986	-3.15542	3.56168	7.81388e-10	3.63872e-07
CDCA7	ENSG00000144354	-3.6094	-3.61899	3.41927	8.49716e-10	3.87777e-07
HIST1H2BI	ENSG00000278588	-2.97849	-2.98325	3.92051	9.74871e-10	4.36169e-07
OVCH2	ENSG00000183378	4.03295	4.04592	2.72108	1.0222e-09	4.48548e-07
NECTIN1	ENSG00000110400	-2.20767	-2.20827	5.87915	1.0779e-09	4.55866e-07
ENPP2	ENSG00000136960	2.61385	2.6145	5.92373	1.09715e-09	4.55866e-07
HIST1H2AI	ENSG00000196747	-3.53714	-3.54087	4.85005	1.09881e-09	4.55866e-07
PLAU	ENSG00000122861	-3.40344	-3.40486	5.96932	1.2051e-09	4.86458e-07
PPP1R14B	ENSG00000173457	-1.90673	-1.90729	5.42355	1.21519e-09	4.86458e-07
BLNK	ENSG00000095585	2.36635	2.36826	3.90811	1.45285e-09	5.48837e-07
HIST1H3C	ENSG00000278272	-3.10497	-3.10794	4.72339	1.46948e-09	5.48837e-07
HIST1H3F	ENSG00000277775	-3.61159	-3.6165	4.67438	1.48285e-09	5.48837e-07
ADORA2B	ENSG00000170425	-2.06189	-2.06336	4.28757	1.48645e-09	5.48837e-07
MYBL2	ENSG00000101057	-3.69398	-3.70941	2.6949	1.51555e-09	5.48837e-07
DUSP7	ENSG00000164086	-1.75727	-1.75829	4.40195	1.55802e-09	5.48837e-07
CBLC	ENSG00000142273	-1.82398	-1.82513	4.33078	1.56503e-09	5.48837e-07
ADHFE1	ENSG00000147576	2.42984	2.43266	3.4295	1.59455e-09	5.48837e-07
CDK1	ENSG00000170312	-4.30542	-4.31568	4.01812	1.61098e-09	5.48837e-07
ELOVL6	ENSG00000170522	-2.53463	-2.5364	4.50101	1.61154e-09	5.48837e-07
SH3BGRL2	ENSG00000198478	1.97217	1.97242	6.48088	1.64351e-09	5.51493e-07
ITGB4	ENSG00000132470	-2.28089	-2.28102	8.2299	1.697e-09	5.61192e-07
PKM	ENSG00000067225	-1.80331	-1.80334	9.84875	1.76266e-09	5.74577e-07
KLK6	ENSG00000167755	-5.12043	-5.31986	0.332967	1.79325e-09	5.76316e-07
EPHA1	ENSG00000146904	-2.18917	-2.1905	4.51833	1.82723e-09	5.79078e-07
S100A3	ENSG00000188015	-3.96888	-4.01163	1.49616	1.86621e-09	5.83333e-07
CDT1	ENSG00000167513	-3.0403	-3.04995	2.69202	2.04109e-09	6.29373e-07
PLEKHN1	ENSG00000187583	-2.50199	-2.50998	2.37432	2.14197e-09	6.46829e-07
AURKB	ENSG00000178999	-4.65581	-4.69054	2.62639	2.16403e-09	6.46829e-07
FOXM1	ENSG00000111206	-3.60546	-3.62043	2.88159	2.20246e-09	6.46829e-07
DIAPH3	ENSG00000139734	-4.46632	-4.4887	2.99413	2.21109e-09	6.46829e-07
HIST1H3J	ENSG00000197153	-3.10247	-3.11321	2.86243	2.51661e-09	7.18116e-07
ITGB6	ENSG00000115221	-2.99169	-2.99219	6.75649	2.52742e-09	7.18116e-07
MUC1	ENSG00000185499	-3.35906	-3.36442	3.91619	2.54919e-09	7.18116e-07
CCND1	ENSG00000110092	-2.21836	-2.21849	7.87524	2.60859e-09	7.23826e-07
TNC	ENSG00000041982	-1.88564	-1.88571	8.43814	2.6329e-09	7.23826e-07
ZNF367	ENSG00000165244	-2.70196	-2.70831	2.95978	3.01407e-09	8.18751e-07
NPR1	ENSG00000169418	-2.49011	-2.49752	2.39991	3.15796e-09	8.42663e-07
FAT2	ENSG00000086570	-2.88196	-2.88243	7.41841	3.17596e-09	8.42663e-07
ENO1	ENSG00000074800	-1.72464	-1.72466	9.78826	3.2486e-09	8.52029e-07
CITED1	ENSG00000125931	3.67163	3.68807	2.27196	3.39994e-09	8.8159e-07
UPP1	ENSG00000183696	-1.89259	-1.89328	5.20854	3.80368e-09	9.75195e-07
KIF23	ENSG00000137807	-2.23775	-2.23984	4.2647	3.87703e-09	9.82956e-07
UBASH3B	ENSG00000154127	-1.94205	-1.9433	4.43421	4.04913e-09	1.01531e-06
RP1-124C6.1	ENSG00000232316	3.95932	3.99498	1.23184	4.25373e-09	1.04422e-06
IQGAP3	ENSG00000183856	-3.24474	-3.24822	4.57011	4.28722e-09	1.04422e-06
IL1RN	ENSG00000136689	-3.15589	-3.16383	3.07373	4.32543e-09	1.04422e-06
KRT16P1	ENSG00000214856	-5.2369	-5.36572	1.09123	4.34749e-09	1.04422e-06
OR5P1P	ENSG00000166408	5.66339	5.82595	0.858218	4.71704e-09	1.12118e-06
ASF1B	ENSG00000105011	-3.29389	-3.30458	2.9999	4.87927e-09	1.14779e-06
KRT6C	ENSG00000170465	-5.02577	-5.04578	3.4866	4.96485e-09	1.156e-06
FKBP5	ENSG00000096060	-1.72036	-1.72057	6.59828	5.28255e-09	1.21755e-06
CCDC144NL-AS1	ENSG00000233098	2.21898	2.22299	2.71423	5.39175e-09	1.23029e-06
NPTX2	ENSG00000106236	-2.66182	-2.66441	3.79951	5.45184e-09	1.23168e-06
GJB3	ENSG00000188910	-3.15655	-3.16099	3.90943	5.72702e-09	1.28117e-06
C1QC	ENSG00000159189	-3.65527	-3.66564	3.23582	5.8679e-09	1.29994e-06
S1PR5	ENSG00000180739	-2.91648	-2.92753	2.55758	6.02615e-09	1.32216e-06
CAPG	ENSG00000042493	-1.86033	-1.86093	5.4875	6.18127e-09	1.34328e-06
MTSS1	ENSG00000170873	-1.88236	-1.88277	5.73605	6.3324e-09	1.35264e-06
KIAA1549L	ENSG00000110427	-2.65496	-2.66528	2.1327	6.36627e-09	1.35264e-06
GINS4	ENSG00000147536	-2.63085	-2.63526	3.41333	6.4022e-09	1.35264e-06
EMP1	ENSG00000134531	-1.8932	-1.89335	7.39018	6.65934e-09	1.39228e-06
FCGR2A	ENSG00000143226	-2.93662	-2.94195	3.5598	6.71185e-09	1.39228e-06
CDCA5	ENSG00000146670	-2.95806	-2.96492	3.21194	7.03153e-09	1.44545e-06
KRT14	ENSG00000186847	-4.30443	-4.30694	6.03857	7.28741e-09	1.48468e-06
ORC1	ENSG00000085840	-2.79324	-2.79931	3.17569	7.87304e-09	1.5898e-06
NCAPH	ENSG00000121152	-3.24876	-3.25731	3.2193	7.98672e-09	1.59861e-06
PLEKHG7	ENSG00000187510	2.76446	2.78268	1.1683	8.17873e-09	1.60622e-06
PPARGC1A	ENSG00000109819	2.80068	2.8021	4.74266	8.1988e-09	1.60622e-06
EREG	ENSG00000124882	-3.01235	-3.01897	2.94981	8.23595e-09	1.60622e-06
MALL	ENSG00000144063	-3.74383	-3.74499	6.50278	8.35653e-09	1.61505e-06
AREG	ENSG00000109321	-4.20545	-4.2082	5.59673	8.42277e-09	1.61505e-06
FBXO32	ENSG00000156804	1.98663	1.98676	7.41924	8.52779e-09	1.62156e-06
TNFSF15	ENSG00000181634	2.15859	2.15905	6.07427	8.71906e-09	1.6391e-06
POLQ	ENSG00000051341	-3.82601	-3.83209	4.28038	8.76371e-09	1.6391e-06
CDC20	ENSG00000117399	-2.60822	-2.61236	3.79461	9.13735e-09	1.69196e-06
RP5-875H18.9	ENSG00000276851	-4.28497	-4.36365	1.1531	9.19461e-09	1.69196e-06
LIPG	ENSG00000101670	-2.46975	-2.47088	5.20555	9.37817e-09	1.71193e-06
CDKN3	ENSG00000100526	-3.61555	-3.6413	2.14056	9.78975e-09	1.76986e-06
EXO1	ENSG00000174371	-4.12218	-4.13696	3.22742	9.90637e-09	1.76986e-06
NEDD4L	ENSG00000049759	1.80012	1.80017	8.60132	9.92819e-09	1.76986e-06
HIST1H1A	ENSG00000124610	-2.80201	-2.80868	3.24163	1.03259e-08	1.82648e-06
DTL	ENSG00000143476	-4.82632	-4.84113	3.88352	1.06837e-08	1.87523e-06
HIST1H2BO	ENSG00000274641	-2.95674	-2.96458	3.14547	1.08576e-08	1.89122e-06
FANCA	ENSG00000187741	-3.08603	-3.08886	4.52661	1.16386e-08	2.01189e-06
ID1	ENSG00000125968	-3.53354	-3.534	7.48711	1.27848e-08	2.18372e-06
ADAMTS9-AS2	ENSG00000241684	1.89449	1.89518	4.9041	1.2824e-08	2.18372e-06
TRIM47	ENSG00000132481	-1.86498	-1.86577	4.99113	1.39805e-08	2.36302e-06
MELK	ENSG00000165304	-4.85552	-4.87095	3.93459	1.43106e-08	2.38602e-06
CYSLTR2	ENSG00000152207	1.87422	1.87599	3.76872	1.43257e-08	2.38602e-06
IL27RA	ENSG00000104998	-2.00684	-2.01034	3.07794	1.48918e-08	2.45282e-06
FRAS1	ENSG00000138759	2.37616	2.37638	7.02055	1.49418e-08	2.45282e-06
HIST1H2AB	ENSG00000278463	-2.9984	-3.00386	3.64724	1.51029e-08	2.46155e-06
ANLN	ENSG00000011426	-4.3425	-4.34732	5.3529	1.56132e-08	2.52669e-06
KSR2	ENSG00000171435	2.43714	2.43958	3.71601	1.62176e-08	2.60601e-06
NEIL3	ENSG00000109674	-3.5433	-3.60287	0.893386	1.68505e-08	2.68878e-06
TTK	ENSG00000112742	-3.52923	-3.54014	3.16919	1.70724e-08	2.70527e-06
PPFIBP2	ENSG00000166387	1.89452	1.89476	6.34797	1.73185e-08	2.72534e-06
ANXA2P2	ENSG00000231991	-2.63892	-2.64484	2.8902	1.8184e-08	2.84193e-06
ATP10A	ENSG00000206190	-2.01447	-2.01686	3.49272	1.86364e-08	2.89282e-06
MRC1	ENSG00000260314	-2.71281	-2.71553	4.08725	1.89438e-08	2.91668e-06
PLVAP	ENSG00000130300	-2.29671	-2.29837	4.55468	1.90457e-08	2.91668e-06
SEMA4B	ENSG00000185033	-2.63629	-2.63664	6.93746	1.9968e-08	3.03753e-06
MICAL2	ENSG00000133816	-1.65886	-1.65904	6.82474	2.04195e-08	3.08565e-06
BLM	ENSG00000197299	-2.62781	-2.63214	3.37359	2.08094e-08	3.12388e-06
E2F8	ENSG00000129173	-3.70839	-3.74882	1.2655	2.12248e-08	3.16541e-06
ACSS1	ENSG00000154930	2.0517	2.05215	5.68491	2.16345e-08	3.20556e-06
MDFI	ENSG00000112559	-2.48204	-2.48443	4.11645	2.28813e-08	3.36842e-06
AP000962.1	ENSG00000280432	2.3748	2.38481	1.49389	2.32537e-08	3.39525e-06
ZWINT	ENSG00000122952	-2.49783	-2.50025	4.21985	2.35131e-08	3.39525e-06
CDC6	ENSG00000094804	-2.24735	-2.24867	4.69331	2.35481e-08	3.39525e-06
STEAP3	ENSG00000115107	-2.72908	-2.73068	4.93139	2.36587e-08	3.39525e-06
KIF2C	ENSG00000142945	-2.87246	-2.87749	3.63151	2.42628e-08	3.46018e-06
LDHA	ENSG00000134333	-2.1399	-2.13998	8.70827	2.46644e-08	3.4956e-06
VDR	ENSG00000111424	-1.76404	-1.76526	4.17441	2.5404e-08	3.5782e-06
KLK10	ENSG00000129451	-3.35583	-3.36412	3.1629	2.56906e-08	3.59637e-06
GPR68	ENSG00000119714	-2.92852	-2.95276	1.27392	2.65029e-08	3.68745e-06
E2F1	ENSG00000101412	-2.42482	-2.42999	2.89758	2.89289e-08	4.00061e-06
SERPINB1	ENSG00000021355	-2.76353	-2.76422	6.20536	3.22395e-08	4.43158e-06
IL24	ENSG00000162892	-4.23381	-4.27909	1.91573	3.39836e-08	4.61941e-06
KIF14	ENSG00000118193	-2.98084	-2.98709	3.45739	3.40109e-08	4.61941e-06
KIF15	ENSG00000163808	-3.07473	-3.08097	3.51118	3.66372e-08	4.92143e-06
KRT7	ENSG00000135480	-2.4504	-2.45047	9.27338	3.66659e-08	4.92143e-06
RP11-568J23.8	ENSG00000275393	-3.24063	-3.28855	0.669468	3.74854e-08	5.002e-06
KIF4A	ENSG00000090889	-4.70985	-4.72862	3.52739	3.77706e-08	5.01075e-06
CYP1A1	ENSG00000140465	-4.25057	-4.27668	2.44741	4.07843e-08	5.37929e-06
S100A2	ENSG00000196754	-3.83982	-3.84007	8.93332	4.39948e-08	5.76938e-06
KRT19	ENSG00000171345	-3.06082	-3.06087	10.3999	4.45298e-08	5.80618e-06
SAPCD2	ENSG00000186193	-2.30305	-2.30683	3.22085	4.49478e-08	5.82739e-06
UBE2T	ENSG00000077152	-2.62956	-2.63479	3.20439	4.55307e-08	5.86961e-06
KRT36	ENSG00000126337	-3.84663	-3.89056	1.32623	4.70821e-08	6.0354e-06
TRGC2	ENSG00000227191	3.06133	3.06516	3.97229	4.73458e-08	6.0354e-06
KLK7	ENSG00000169035	-5.64978	-5.8244	1.49923	4.84321e-08	6.13958e-06
RRM2	ENSG00000171848	-4.44966	-4.45543	4.80522	4.89191e-08	6.16705e-06
PBK	ENSG00000168078	-4.48451	-4.51084	2.92764	5.2541e-08	6.58725e-06
DMBT1	ENSG00000187908	-3.40712	-3.43034	1.84696	5.52964e-08	6.89483e-06
ADGRE2	ENSG00000127507	-1.89817	-1.90082	3.25296	5.58074e-08	6.92072e-06
COLEC12	ENSG00000158270	1.73981	1.74046	4.87838	5.6781e-08	7.0034e-06
FAM13C	ENSG00000148541	2.05478	2.0563	4.01514	5.72152e-08	7.01902e-06
HIST1H2AJ	ENSG00000276368	-3.88827	-3.89519	4.31154	5.94414e-08	7.22342e-06
TAP2	ENSG00000204267	-1.65211	-1.6535	3.90841	5.9688e-08	7.22342e-06
FOXO4	ENSG00000184481	1.7825	1.78333	4.43833	5.98311e-08	7.22342e-06
KIF20A	ENSG00000112984	-4.32563	-4.33635	4.20108	6.08584e-08	7.30878e-06
NFE2L3	ENSG00000050344	-2.47193	-2.47619	3.39449	6.43513e-08	7.68779e-06
MND1	ENSG00000121211	-3.0874	-3.11761	1.18124	6.52409e-08	7.74071e-06
TXNDC17	ENSG00000129235	-1.86069	-1.86142	5.03913	6.55434e-08	7.74071e-06
FAXDC2	ENSG00000170271	2.81549	2.81724	4.43252	6.5812e-08	7.74071e-06
PAPLN	ENSG00000100767	2.21384	2.21462	5.1019	6.91967e-08	8.09708e-06
RP11-160E2.6	ENSG00000262202	2.32052	2.3229	3.59462	7.32733e-08	8.53036e-06
IRAK1	ENSG00000184216	-1.54486	-1.5451	6.28052	7.8349e-08	9.03259e-06
FOLH1	ENSG00000086205	2.30349	2.30384	7.12709	7.83791e-08	9.03259e-06
SLC26A5	ENSG00000170615	1.9939	1.99735	2.84082	7.98161e-08	9.15197e-06
PLA2G4F	ENSG00000168907	-2.20674	-2.20877	4.06898	8.20386e-08	9.35978e-06
FOLH1B	ENSG00000134612	2.27303	2.27635	3.67447	8.37986e-08	9.51302e-06
OR5P3	ENSG00000182334	4.10492	4.16365	0.696683	8.64963e-08	9.77066e-06
MMP28	ENSG00000271447	-3.22534	-3.2328	3.36589	8.74753e-08	9.83257e-06
PNPLA7	ENSG00000130653	2.0921	2.09271	5.2773	8.8835e-08	9.93532e-06
TAGLN2	ENSG00000158710	-1.61885	-1.61904	6.80123	8.96484e-08	9.93532e-06
KRT16P6	ENSG00000226145	-3.56893	-3.57834	3.16159	8.96956e-08	9.93532e-06
SMIM3	ENSG00000256235	-1.72033	-1.72113	4.65467	9.37799e-08	1.03375e-05
KRT6B	ENSG00000185479	-4.79525	-4.82258	2.77953	9.45618e-08	1.03638e-05
RAB38	ENSG00000123892	-2.11602	-2.11946	3.18778	9.49264e-08	1.03638e-05
HMMR	ENSG00000072571	-2.73665	-2.74215	3.41814	9.74434e-08	1.0558e-05
GGH	ENSG00000137563	-2.31498	-2.32177	2.45938	9.76309e-08	1.0558e-05
C1QB	ENSG00000173369	-4.07801	-4.08917	3.44974	1.01407e-07	1.08635e-05
FAM111B	ENSG00000189057	-4.14235	-4.14877	4.39959	1.01408e-07	1.08635e-05
SPRY1	ENSG00000164056	-1.72519	-1.72588	5.03371	1.03711e-07	1.10095e-05
CENPE	ENSG00000138778	-2.37515	-2.37724	4.30577	1.04162e-07	1.10095e-05
ITGA2	ENSG00000164171	-2.45842	-2.45855	8.30004	1.04623e-07	1.10095e-05
RP1-102E24.8	ENSG00000256433	-2.3636	-2.37241	2.22006	1.047e-07	1.10095e-05
CNKSR3	ENSG00000153721	1.97114	1.97137	6.63214	1.06135e-07	1.11091e-05
PAQR4	ENSG00000162073	-2.62033	-2.62371	3.69931	1.07776e-07	1.11588e-05
PLEC	ENSG00000178209	-1.58601	-1.58603	9.61452	1.08373e-07	1.11588e-05
COL7A1	ENSG00000114270	-1.96666	-1.96678	7.95571	1.08404e-07	1.11588e-05
HSD17B11	ENSG00000198189	1.5704	1.57088	5.09876	1.08565e-07	1.11588e-05
RIN1	ENSG00000174791	-1.9662	-1.96864	3.57556	1.09938e-07	1.12266e-05
CDH3	ENSG00000062038	-2.00464	-2.00479	7.43947	1.10209e-07	1.12266e-05
MYCN	ENSG00000134323	2.90593	2.93353	0.738205	1.11576e-07	1.13153e-05
TRGJ1	ENSG00000211690	3.4433	3.48705	0.727131	1.1489e-07	1.1575e-05
TRIM14	ENSG00000106785	-1.82947	-1.83015	5.14435	1.15607e-07	1.1575e-05
CTD-2015G9.2	ENSG00000261175	-3.18087	-3.21264	1.18756	1.15658e-07	1.1575e-05
C16ORF59	ENSG00000162062	-2.91288	-2.93052	1.80566	1.19823e-07	1.19146e-05
CCNA2	ENSG00000145386	-3.35105	-3.35705	3.96155	1.20096e-07	1.19146e-05
LINC00598	ENSG00000215483	1.97495	1.97693	3.42217	1.23938e-07	1.22299e-05
LMNB1	ENSG00000113368	-3.43779	-3.44043	5.07548	1.24346e-07	1.22299e-05
TNFRSF12A	ENSG00000006327	-1.80755	-1.8078	6.62211	1.2551e-07	1.22914e-05
ABLIM2	ENSG00000163995	-2.38792	-2.39689	1.93411	1.26403e-07	1.23259e-05
ANGPTL4	ENSG00000167772	-4.00761	-4.00905	6.28508	1.3358e-07	1.29703e-05
LY6E	ENSG00000160932	-2.1586	-2.15936	5.39912	1.35802e-07	1.31302e-05
IFNE	ENSG00000184995	-2.1557	-2.1593	3.34713	1.4057e-07	1.35334e-05
NUF2	ENSG00000143228	-3.28241	-3.30162	2.14181	1.41159e-07	1.35334e-05
LAMB1	ENSG00000091136	-1.69427	-1.69442	7.19687	1.42896e-07	1.36427e-05
SERPINE1	ENSG00000106366	-3.57656	-3.57737	6.75347	1.442e-07	1.37098e-05
SEMA7A	ENSG00000138623	-2.30917	-2.31289	3.12187	1.4952e-07	1.41566e-05
LMNB2	ENSG00000176619	-1.99442	-1.99473	6.48544	1.52646e-07	1.43049e-05
CENPH	ENSG00000153044	-2.28542	-2.29052	2.91396	1.52858e-07	1.43049e-05
GPRASP1	ENSG00000198932	1.75377	1.75415	5.54173	1.52967e-07	1.43049e-05
LRIG1	ENSG00000144749	1.65315	1.65323	7.71586	1.53927e-07	1.4336e-05
OIP5	ENSG00000104147	-2.89034	-2.91792	1.08349	1.57479e-07	1.46071e-05
ERCC6L	ENSG00000186871	-2.4834	-2.48947	2.93861	1.62077e-07	1.49151e-05
KIF18B	ENSG00000186185	-2.72122	-2.73084	2.55196	1.62106e-07	1.49151e-05
GNA15	ENSG00000060558	-2.58852	-2.58997	5.0347	1.64646e-07	1.5088e-05
FGA	ENSG00000171560	-5.78292	-6.1352	0.179643	1.65807e-07	1.51336e-05
BCAS1	ENSG00000064787	3.23973	3.24039	6.49292	1.67483e-07	1.52256e-05
ELF5	ENSG00000135374	2.48625	2.49162	2.80749	1.70468e-07	1.54354e-05
NDC80	ENSG00000080986	-2.33871	-2.34242	3.45126	1.72323e-07	1.55417e-05
NCAPG	ENSG00000109805	-4.0876	-4.09728	3.8976	1.7352e-07	1.55881e-05
DEPDC1B	ENSG00000035499	-2.79292	-2.80293	2.50109	1.88093e-07	1.6831e-05
RUVBL1	ENSG00000175792	-1.6176	-1.6181	5.36422	1.91099e-07	1.70332e-05
ECT2	ENSG00000114346	-1.91465	-1.91539	5.10701	1.93526e-07	1.71824e-05
ESCO2	ENSG00000171320	-2.65692	-2.66257	3.15633	2.00574e-07	1.77391e-05
TRPM2	ENSG00000142185	-2.20341	-2.21187	2.04074	2.03064e-07	1.78403e-05
FGFBP1	ENSG00000137440	-4.27902	-4.28332	5.13404	2.03281e-07	1.78403e-05
TRPV6	ENSG00000165125	2.29016	2.29079	5.6581	2.0425e-07	1.78566e-05
SDC1	ENSG00000115884	-3.32838	-3.32884	7.73935	2.07269e-07	1.80514e-05
CLDN16	ENSG00000113946	3.80126	3.83467	1.20018	2.08284e-07	1.80708e-05
HSD17B2	ENSG00000086696	-2.80825	-2.81767	2.4995	2.10132e-07	1.81621e-05
KRT23	ENSG00000108244	-2.87853	-2.87919	6.57741	2.11893e-07	1.82452e-05
KLK5	ENSG00000167754	-4.51587	-4.57152	1.88382	2.18017e-07	1.86837e-05
CCNB2	ENSG00000157456	-2.57499	-2.58016	3.26423	2.18624e-07	1.86837e-05
IL1B	ENSG00000125538	-4.22473	-4.34765	0.745994	2.22263e-07	1.88628e-05
ATG14	ENSG00000126775	1.38972	1.38998	5.64631	2.23151e-07	1.88628e-05
MANF	ENSG00000145050	-1.77937	-1.77987	5.37697	2.23199e-07	1.88628e-05
TRIB2	ENSG00000071575	-2.17237	-2.17283	6.09637	2.2492e-07	1.89381e-05
CHAC2	ENSG00000143942	-2.42448	-2.44356	1.16061	2.26764e-07	1.90232e-05
GJB5	ENSG00000189280	-2.63723	-2.6463	2.48062	2.27907e-07	1.9049e-05
CLEC5A	ENSG00000258227	-4.42798	-4.58974	0.653633	2.29624e-07	1.91224e-05
BCL2	ENSG00000171791	1.67568	1.67591	6.19652	2.33362e-07	1.93631e-05
RP11-358D17.2	ENSG00000280551	2.59617	2.60726	1.62611	2.3534e-07	1.94565e-05
RP6-24A23.3	ENSG00000237863	3.91832	4.02613	-0.167931	2.44789e-07	2.01646e-05
SPC24	ENSG00000161888	-3.37213	-3.38049	3.47753	2.59859e-07	2.13031e-05
OR5P2	ENSG00000183303	3.83875	3.89804	0.44948	2.60477e-07	2.13031e-05
LAMC2	ENSG00000058085	-2.55189	-2.55196	9.23186	2.61544e-07	2.13139e-05
CTD-3014M21.1	ENSG00000279602	2.0512	2.05318	3.76586	2.67434e-07	2.16363e-05
PRC1	ENSG00000198901	-2.24814	-2.24938	4.9073	2.68211e-07	2.16363e-05
AJ003147.11	ENSG00000279330	2.25472	2.25983	2.33673	2.6884e-07	2.16363e-05
PI15	ENSG00000137558	-2.19127	-2.19148	7.20418	2.70037e-07	2.16363e-05
SGO1	ENSG00000129810	-3.31014	-3.33343	1.90776	2.7024e-07	2.16363e-05
E2F7	ENSG00000165891	-2.70764	-2.7157	2.68472	2.74796e-07	2.19241e-05
DNM1P51	ENSG00000235370	1.92255	1.92541	2.89191	2.76664e-07	2.19963e-05
SKA3	ENSG00000165480	-4.25472	-4.30695	1.74536	2.8384e-07	2.24186e-05
RP11-845C23.2	ENSG00000267504	2.40972	2.41448	2.66895	2.83942e-07	2.24186e-05
PYCRL	ENSG00000104524	-1.93443	-1.93732	3.18741	2.85234e-07	2.2443e-05
BUB1	ENSG00000169679	-3.80391	-3.81119	4.07772	2.86874e-07	2.24945e-05
TLCD1	ENSG00000160606	-2.30494	-2.31323	2.07471	2.90781e-07	2.27227e-05
GINS2	ENSG00000131153	-2.54887	-2.55305	3.44169	2.93257e-07	2.27523e-05
RNF213	ENSG00000173821	-1.45633	-1.45636	9.61016	2.93963e-07	2.27523e-05
KRT16P5	ENSG00000230088	-4.55739	-4.86666	-0.53051	2.9415e-07	2.27523e-05
LIMK1	ENSG00000106683	-1.53515	-1.53597	4.46048	2.97104e-07	2.29031e-05
TMEM241	ENSG00000134490	-1.79821	-1.80024	3.47558	3.03048e-07	2.32827e-05
MICALCL	ENSG00000133808	-2.46969	-2.47635	2.56752	3.16827e-07	2.41987e-05
DUSP6	ENSG00000139318	-1.95273	-1.95344	5.22112	3.18896e-07	2.41987e-05
LINC00278	ENSG00000231535	1.96967	1.97272	2.86245	3.18995e-07	2.41987e-05
HJURP	ENSG00000123485	-3.98689	-4.00038	3.33153	3.20643e-07	2.41987e-05
ENPP5	ENSG00000112796	1.65836	1.65873	5.59415	3.21333e-07	2.41987e-05
RHOV	ENSG00000104140	-2.19081	-2.1936	3.69433	3.21334e-07	2.41987e-05
NNMT	ENSG00000166741	-2.71941	-2.72079	5.08225	3.23368e-07	2.42186e-05
IL4R	ENSG00000077238	-1.62039	-1.62055	6.9223	3.23722e-07	2.42186e-05
KLHL24	ENSG00000114796	1.44785	1.44794	7.27436	3.3104e-07	2.46057e-05
TRAF4	ENSG00000076604	-1.62281	-1.62308	6.14275	3.31053e-07	2.46057e-05
KRT5	ENSG00000186081	-3.31184	-3.31212	8.39972	3.32638e-07	2.46389e-05
TRGJP	ENSG00000211691	3.49636	3.52603	1.29618	3.33658e-07	2.46389e-05
RP11-7K24.3	ENSG00000261068	-1.81994	-1.82149	4.04936	3.37963e-07	2.48763e-05
GIPC1	ENSG00000123159	-1.64121	-1.64146	6.28809	3.42938e-07	2.51613e-05
MCM4	ENSG00000104738	-2.07592	-2.07626	6.38348	3.51191e-07	2.56842e-05
RP11-454L9.2	ENSG00000259318	2.14005	2.1494	1.42019	3.6711e-07	2.67627e-05
CD163	ENSG00000177575	-4.819	-4.82498	4.89122	3.73204e-07	2.71203e-05
CCL3	ENSG00000277632	-4.11886	-4.25809	0.48185	3.79914e-07	2.74714e-05
HK2	ENSG00000159399	-3.04479	-3.04539	6.74678	3.81563e-07	2.74714e-05
ALOX5AP	ENSG00000132965	-2.54886	-2.56041	1.93221	3.81648e-07	2.74714e-05
PARP9	ENSG00000138496	-1.68262	-1.68292	6.04976	3.83469e-07	2.75157e-05
POP1	ENSG00000104356	-1.80336	-1.80479	4.05392	3.86818e-07	2.7669e-05
AC144450.1	ENSG00000228613	2.16076	2.1652	3.23847	3.92776e-07	2.79354e-05
MST1R	ENSG00000164078	-2.2536	-2.25588	4.02931	3.9299e-07	2.79354e-05
DDIAS	ENSG00000165490	-3.2312	-3.24562	2.35249	3.96603e-07	2.81046e-05
ADORA3	ENSG00000282608	-2.95863	-3.01022	0.20191	4.1941e-07	2.96288e-05
C12ORF74	ENSG00000214215	2.63418	2.66477	0.386299	4.389e-07	3.09099e-05
RNU4ATAC	ENSG00000264229	2.05077	2.05909	1.49646	4.44155e-07	3.11838e-05
MIR31HG	ENSG00000171889	-2.13405	-2.137	3.56281	4.52585e-07	3.16782e-05
RP11-259N19.1	ENSG00000272711	-2.82806	-2.87667	0.432256	4.60428e-07	3.21286e-05
HIST1H2AH	ENSG00000274997	-2.68815	-2.68981	4.9938	4.68018e-07	3.25586e-05
RP11-242D8.1	ENSG00000267002	1.53532	1.53592	4.61992	4.7283e-07	3.27934e-05
FAM83H	ENSG00000180921	-1.54167	-1.54191	6.25603	4.94212e-07	3.41725e-05
ZBED2	ENSG00000177494	-3.70129	-3.7722	0.449466	4.9787e-07	3.43215e-05
TRPM8	ENSG00000144481	2.23864	2.23924	5.77692	5.06656e-07	3.48219e-05
SRPX	ENSG00000101955	-2.273	-2.27777	2.59977	5.09999e-07	3.49464e-05
TRIP13	ENSG00000071539	-2.94659	-2.95243	3.41471	5.32015e-07	3.63459e-05
POC1A	ENSG00000164087	-2.09013	-2.09603	2.32971	5.41296e-07	3.68695e-05
PLA2G3	ENSG00000100078	-3.4934	-3.58466	0.148533	5.48045e-07	3.72182e-05
MUC20	ENSG00000176945	2.06982	2.0705	5.21318	5.51672e-07	3.73533e-05
FAM83A	ENSG00000147689	-4.01469	-4.03424	2.41626	5.61828e-07	3.79284e-05
ARHGAP11B	ENSG00000187951	-2.08862	-2.09143	3.54317	5.85435e-07	3.94055e-05
ADAM15	ENSG00000143537	-1.46306	-1.46323	6.65355	5.92175e-07	3.97419e-05
YWHAH	ENSG00000128245	-1.4025	-1.40278	5.81721	6.09717e-07	4.07281e-05
AC012485.2	ENSG00000232306	4.54324	4.73365	-0.411812	6.11848e-07	4.07281e-05
ORMDL2	ENSG00000123353	-1.49042	-1.49118	4.50462	6.12225e-07	4.07281e-05
RP11-381P6.1	ENSG00000264660	2.57757	2.60356	0.486356	6.15964e-07	4.08578e-05
CAD	ENSG00000084774	-1.53932	-1.53959	6.10057	6.30939e-07	4.16147e-05
TROAP	ENSG00000135451	-2.67093	-2.68377	2.12875	6.31024e-07	4.16147e-05
CKAP2L	ENSG00000169607	-4.07293	-4.09593	2.73719	6.43648e-07	4.2325e-05
CENPW	ENSG00000203760	-2.16428	-2.17101	2.3062	6.69182e-07	4.38776e-05
MCM6	ENSG00000076003	-1.89652	-1.89704	5.53005	6.88849e-07	4.50377e-05
PITPNM3	ENSG00000091622	-1.57984	-1.58055	4.70895	6.92871e-07	4.51712e-05
SMPDL3A	ENSG00000172594	1.8847	1.88592	4.05221	6.96685e-07	4.52905e-05
TK1	ENSG00000167900	-3.86329	-3.87127	3.88236	7.08318e-07	4.59159e-05
ARNTL2	ENSG00000029153	-3.15716	-3.15791	6.5465	7.22954e-07	4.67319e-05
STAB1	ENSG00000010327	-3.29663	-3.29763	6.36249	7.41759e-07	4.7812e-05
AC112198.1	ENSG00000232517	4.69333	4.93897	-0.396211	7.44571e-07	4.78581e-05
KRT6A	ENSG00000205420	-6.41103	-6.41349	8.32827	7.60954e-07	4.87737e-05
FBXO25	ENSG00000147364	1.53194	1.53217	6.12034	7.89095e-07	5.04358e-05
PKP3	ENSG00000184363	-1.75873	-1.75906	6.02176	8.03138e-07	5.11572e-05
ABCC3	ENSG00000108846	-2.33418	-2.33443	7.25551	8.04866e-07	5.11572e-05
HMGA1	ENSG00000137309	-1.87833	-1.87874	6.12279	8.17882e-07	5.18401e-05
ABHD11	ENSG00000106077	-1.73529	-1.73652	4.14142	8.23219e-07	5.20338e-05
ENTPD3	ENSG00000168032	-1.95026	-1.95384	2.76767	8.27691e-07	5.2172e-05
SLC4A11	ENSG00000088836	-1.9634	-1.96589	3.44447	8.33292e-07	5.23803e-05
RP11-50D9.4	ENSG00000282855	2.04204	2.05153	1.42384	8.38063e-07	5.25355e-05
PPIL1	ENSG00000137168	-1.55677	-1.55788	4.13559	8.45677e-07	5.28676e-05
ASPM	ENSG00000066279	-3.57159	-3.57619	4.69059	8.66602e-07	5.40277e-05
PDPN	ENSG00000162493	-1.71607	-1.71705	4.32444	8.80265e-07	5.473e-05
IRS4	ENSG00000133124	2.31061	2.32113	1.47773	9.29551e-07	5.76372e-05
TIMP4	ENSG00000157150	-2.35569	-2.37627	0.728347	9.43995e-07	5.82515e-05
GABRG3	ENSG00000182256	2.26023	2.26504	2.51934	9.44564e-07	5.82515e-05
IRS2	ENSG00000185950	1.71259	1.71279	6.40266	9.57711e-07	5.89031e-05
SBNO2	ENSG00000064932	-1.60237	-1.60256	6.71779	9.67255e-07	5.93302e-05
HELLS	ENSG00000119969	-2.33237	-2.33306	5.7457	9.741e-07	5.95898e-05
BNC1	ENSG00000169594	-2.01672	-2.01919	3.46905	9.81831e-07	5.99022e-05
CDC25A	ENSG00000164045	-2.06556	-2.06844	3.40565	9.99746e-07	6.07801e-05
PAFAH1B3	ENSG00000079462	-2.28207	-2.28607	3.09956	1.00283e-06	6.07801e-05
SEMA3F	ENSG00000001617	-1.74043	-1.74099	5.39115	1.00498e-06	6.07801e-05
BAIAP3	ENSG00000007516	1.79219	1.79271	5.20157	1.00688e-06	6.07801e-05
HEATR3	ENSG00000155393	-1.4683	-1.46898	4.70904	1.02119e-06	6.14815e-05
LAMA3	ENSG00000053747	-1.34186	-1.34192	7.85373	1.0515e-06	6.30518e-05
NPY1R	ENSG00000164128	2.69793	2.70453	2.59432	1.05379e-06	6.30518e-05
RP11-1223D19.6	ENSG00000283167	-4.16172	-4.25537	0.865669	1.05556e-06	6.30518e-05
SLC1A3	ENSG00000079215	-1.84641	-1.84827	3.76416	1.0745e-06	6.39835e-05
BNIP3P4	ENSG00000271225	-4.96348	-5.27697	-0.380041	1.07677e-06	6.39835e-05
RAD51	ENSG00000051180	-2.41804	-2.42538	2.38199	1.09113e-06	6.46685e-05
TPX2	ENSG00000088325	-3.90388	-3.90926	4.71377	1.10639e-06	6.54034e-05
KIZ	ENSG00000088970	1.50581	1.50632	4.86792	1.13076e-06	6.66712e-05
YPEL1	ENSG00000100027	1.56154	1.56292	3.49683	1.16196e-06	6.83283e-05
KCNK15	ENSG00000124249	-2.46533	-2.4925	0.58286	1.16486e-06	6.83283e-05
EPGN	ENSG00000182585	-3.13496	-3.1481	2.30525	1.16995e-06	6.8451e-05
WNT7B	ENSG00000188064	-1.66793	-1.66928	3.91379	1.19006e-06	6.94496e-05
GALNT18	ENSG00000110328	-1.57095	-1.5715	5.21213	1.19974e-06	6.98361e-05
POLE2	ENSG00000100479	-2.34041	-2.34716	2.43598	1.20441e-06	6.99294e-05
TMEM140	ENSG00000146859	1.84771	1.84914	3.84077	1.22041e-06	7.06787e-05
BIRC5	ENSG00000089685	-2.70097	-2.70392	4.23702	1.23963e-06	7.16098e-05
TRGV9	ENSG00000211695	2.60545	2.61398	3.03846	1.24405e-06	7.16835e-05
IL1RL1	ENSG00000115602	-2.72195	-2.72259	6.06782	1.267e-06	7.28222e-05
AC112229.1	ENSG00000230650	-1.69209	-1.69445	3.35302	1.27167e-06	7.28312e-05
CCT8P1	ENSG00000226015	2.31131	2.31972	2.02762	1.27354e-06	7.28312e-05
DNAJC22	ENSG00000178401	-2.22051	-2.22655	2.34861	1.2831e-06	7.31946e-05
GABARAPL1	ENSG00000139112	1.53412	1.53424	6.96927	1.3025e-06	7.41161e-05
CTC-436P18.3	ENSG00000249279	2.757	2.78701	0.4891	1.33262e-06	7.56413e-05
PRSS3	ENSG00000010438	-3.67047	-3.68185	3.00573	1.35375e-06	7.66496e-05
LDHAP4	ENSG00000214110	-2.34921	-2.37411	0.600093	1.38077e-06	7.79859e-05
ANXA8L1	ENSG00000264230	-2.04318	-2.04417	5.2551	1.39512e-06	7.86023e-05
CDC7	ENSG00000097046	-2.29585	-2.2993	3.39134	1.40963e-06	7.9224e-05
S100A10	ENSG00000197747	-1.71495	-1.7153	5.87736	1.41459e-06	7.93051e-05
PPARG	ENSG00000132170	-2.18267	-2.1844	4.27717	1.41802e-06	7.93051e-05
CDK2AP1	ENSG00000111328	-1.34861	-1.34916	4.80786	1.42575e-06	7.9542e-05
FHOD1	ENSG00000135723	-1.43364	-1.43443	4.37639	1.43433e-06	7.96801e-05
MKI67	ENSG00000148773	-5.29646	-5.30219	6.15819	1.43784e-06	7.96801e-05
AC144833.1	ENSG00000261426	2.97971	3.00226	0.981922	1.4387e-06	7.96801e-05
TMEM132A	ENSG00000006118	-2.27296	-2.27401	5.14662	1.44242e-06	7.96926e-05
CH17-373J23.1	ENSG00000276216	1.97053	1.97622	1.94062	1.45118e-06	7.99831e-05
SERPINA3	ENSG00000196136	-6.7433	-6.76821	4.87931	1.47516e-06	8.10448e-05
RP11-35J10.7	ENSG00000276668	4.26183	4.3505	0.253013	1.47755e-06	8.10448e-05
GAPDH	ENSG00000111640	-1.45636	-1.45637	10.3052	1.48914e-06	8.14848e-05
TGM1	ENSG00000092295	-3.22848	-3.23217	4.06057	1.49981e-06	8.18724e-05
CCR1	ENSG00000163823	-3.54081	-3.57023	1.73004	1.57221e-06	8.56195e-05
PFKFB4	ENSG00000114268	-1.59221	-1.59287	4.99699	1.61413e-06	8.76931e-05
PEG10	ENSG00000242265	1.88398	1.88445	5.51281	1.61842e-06	8.77178e-05
SLC11A1	ENSG00000018280	-2.56164	-2.56722	3.05357	1.63235e-06	8.82631e-05
MUC20P1	ENSG00000224769	2.15051	2.15216	4.31079	1.66061e-06	8.95786e-05
COMTD1	ENSG00000165644	-1.91833	-1.92256	2.61988	1.68074e-06	9.04506e-05
RPS6KA4	ENSG00000162302	-1.78556	-1.78635	4.79765	1.71256e-06	9.19461e-05
SBF2-AS1	ENSG00000246273	1.67376	1.67529	3.53064	1.74927e-06	9.3697e-05
SH3BP1	ENSG00000100092	-1.87496	-1.87681	3.86316	1.76157e-06	9.41345e-05
CDCA8	ENSG00000134690	-2.27632	-2.28179	2.81129	1.76842e-06	9.42799e-05
CYP2U1	ENSG00000155016	1.42582	1.42642	4.63247	1.8311e-06	9.72297e-05
HSD17B13	ENSG00000170509	1.93076	1.9376	1.68685	1.83227e-06	9.72297e-05
SESN3	ENSG00000149212	1.59495	1.59505	7.44866	1.86296e-06	9.85521e-05
CRABP2	ENSG00000143320	-2.32151	-2.32306	4.66421	1.86583e-06	9.85521e-05
ICMT	ENSG00000116237	-1.27565	-1.2758	6.61115	1.89809e-06	0.000100024
AC144450.2	ENSG00000203635	2.13171	2.13441	3.94239	1.91622e-06	0.000100747
BUB1B	ENSG00000156970	-3.52907	-3.53729	3.59297	1.94328e-06	0.000101935
C11ORF91	ENSG00000205177	-2.12821	-2.14131	1.16077	1.95212e-06	0.000102164
FAM86C1	ENSG00000158483	-2.01129	-2.01955	1.8157	1.95829e-06	0.000102252
CLU	ENSG00000120885	3.01029	3.01045	8.07969	2.0427e-06	0.000106316
PPP1R12B	ENSG00000077157	1.38606	1.38612	7.83993	2.04543e-06	0.000106316
DCDC2	ENSG00000146038	2.09038	2.09324	3.38886	2.06192e-06	0.000106929
PROCR	ENSG00000101000	-1.84714	-1.84897	3.74969	2.09664e-06	0.000108483
BRCA1	ENSG00000012048	-2.23465	-2.23555	5.24047	2.11427e-06	0.0001089
LSM4	ENSG00000130520	-1.59033	-1.59077	5.46802	2.11809e-06	0.0001089
TGM2	ENSG00000198959	-3.60742	-3.6077	8.42814	2.11902e-06	0.0001089
C15ORF52	ENSG00000188549	-1.89484	-1.89668	3.98538	2.12955e-06	0.000109196
GPC2	ENSG00000213420	-2.2107	-2.23057	0.756573	2.13854e-06	0.000109411
KIF11	ENSG00000138160	-2.66188	-2.66426	4.43897	2.15049e-06	0.000109776
RP11-693N9.2	ENSG00000235505	2.04608	2.05483	1.48869	2.21521e-06	0.000112827
TCF19	ENSG00000137310	-2.67223	-2.67457	4.33556	2.27573e-06	0.000115652
KNL1	ENSG00000137812	-3.07618	-3.07952	4.41018	2.28303e-06	0.000115765
MTURN	ENSG00000180354	1.55338	1.55367	5.68892	2.33524e-06	0.00011815
ARHGAP11A	ENSG00000198826	-2.57399	-2.57671	4.13955	2.4054e-06	0.00012143
COTL1	ENSG00000103187	-1.65832	-1.65882	5.43224	2.48072e-06	0.000124868
LINC01291	ENSG00000204792	-5.67312	-5.99848	0.46055	2.48445e-06	0.000124868
PLK4	ENSG00000142731	-1.99903	-2.00218	3.20714	2.51103e-06	0.000125927
HIST1H2AL	ENSG00000276903	-2.83405	-2.84833	2.06793	2.53678e-06	0.000126939
G0S2	ENSG00000123689	-1.81531	-1.81709	3.82784	2.55267e-06	0.000127405
RP13-348B13.2	ENSG00000225012	2.50866	2.54848	-0.0150219	2.55725e-06	0.000127405
PPIC	ENSG00000168938	-1.60777	-1.60927	3.7137	2.57484e-06	0.000128002
RP6-24A23.7	ENSG00000261409	2.82027	2.85484	0.385682	2.58132e-06	0.000128045
CTD-2561B21.8	ENSG00000280351	1.84994	1.8559	1.79002	2.63236e-06	0.000130293
ADGRF4	ENSG00000153294	-2.75265	-2.76135	2.5035	2.63952e-06	0.000130365
CREBRF	ENSG00000164463	1.42798	1.42812	6.73372	2.68237e-06	0.000132195
RMI2	ENSG00000175643	-2.43301	-2.44363	2.03445	2.71234e-06	0.000133384
KRT16P3	ENSG00000214822	-2.77882	-2.8005	1.27143	2.71868e-06	0.000133408
XRCC2	ENSG00000196584	-2.31148	-2.3154	3.22926	2.74999e-06	0.000134569
KIF24	ENSG00000186638	-1.85649	-1.85956	3.11363	2.75413e-06	0.000134569
TSPO	ENSG00000100300	-1.47708	-1.47743	5.58476	2.7787e-06	0.000135479
NPM3	ENSG00000107833	-1.71769	-1.71911	3.90563	2.86251e-06	0.000139268
RNU12	ENSG00000270022	2.38367	2.39645	1.31118	2.93068e-06	0.000142114
CDCA3	ENSG00000111665	-2.63991	-2.64957	2.57624	2.93346e-06	0.000142114
GMPPB	ENSG00000173540	-1.46123	-1.4617	5.06764	2.94372e-06	0.000142309
SERPINB2	ENSG00000197632	-5.18116	-5.21363	3.02899	2.95507e-06	0.000142556
DSCC1	ENSG00000136982	-2.16109	-2.16701	2.3992	2.99041e-06	0.000143956
FOXP2	ENSG00000128573	1.99428	1.99696	3.13234	3.05568e-06	0.000146788
RPS12P26	ENSG00000225193	-2.51983	-2.52288	3.71188	3.07323e-06	0.000147321
CTD-2562J17.6	ENSG00000279117	1.50142	1.50198	4.76913	3.14097e-06	0.000150253
LILRB5	ENSG00000105609	-2.98443	-3.03053	0.599225	3.20296e-06	0.000152898
EEF2KMT	ENSG00000118894	-1.66996	-1.67278	2.89891	3.22062e-06	0.00015342
BOK	ENSG00000176720	-1.4916	-1.49227	4.63016	3.24048e-06	0.000154044
NXPH3	ENSG00000182575	2.14974	2.15469	2.26547	3.25609e-06	0.000154464
HK1	ENSG00000156515	-1.30896	-1.30904	7.49135	3.30525e-06	0.000156471
LXN	ENSG00000079257	-2.26722	-2.26757	6.65749	3.33769e-06	0.00015768
MRC2	ENSG00000011028	-1.52828	-1.52852	6.16976	3.35115e-06	0.000157989
IGFBP2	ENSG00000115457	-1.40696	-1.4072	6.02161	3.36427e-06	0.00015828
CORO2A	ENSG00000106789	-1.50729	-1.50755	6.02395	3.527e-06	0.000165595
KRT8	ENSG00000170421	-1.62536	-1.6254	8.76393	3.60838e-06	0.000168744
ARMCX1	ENSG00000126947	1.57353	1.57408	4.83847	3.60886e-06	0.000168744
RP11-381O7.3	ENSG00000182021	-2.24182	-2.26067	0.888584	3.66757e-06	0.000171138
FGG	ENSG00000171557	-6.02769	-6.13516	2.53197	3.70192e-06	0.000172389
SETP21	ENSG00000214244	2.17899	2.18735	1.96109	3.72161e-06	0.000172953
TRGJ2	ENSG00000211687	3.35191	3.41539	0.203152	3.73798e-06	0.00017336
GTSE1	ENSG00000075218	-2.42153	-2.4279	2.8074	3.80456e-06	0.00017609
ZFY-AS1	ENSG00000233070	3.17626	3.22192	0.212223	3.83124e-06	0.000176966
MELTF	ENSG00000163975	-1.71686	-1.71835	3.91977	3.87647e-06	0.000178693
RHOC	ENSG00000155366	-1.26998	-1.27021	5.93985	3.89973e-06	0.000179403
LINC00222	ENSG00000203801	1.76252	1.76676	2.19611	4.04088e-06	0.000185523
PRMT5-AS1	ENSG00000237054	2.02035	2.0346	0.787416	4.05388e-06	0.000185746
C11ORF44	ENSG00000175728	-3.35229	-3.4398	-0.0636037	4.14365e-06	0.000189479
C14ORF132	ENSG00000227051	1.51425	1.51464	5.31522	4.20789e-06	0.000192031
PGAM1	ENSG00000171314	-1.33329	-1.33339	7.35207	4.22381e-06	0.000192373
AC141930.2	ENSG00000231482	2.25898	2.27495	1.31314	4.256e-06	0.000193453
IFITM2	ENSG00000185201	-1.82566	-1.82821	3.26297	4.30727e-06	0.000195394
CENPK	ENSG00000123219	-3.01543	-3.02352	2.99393	4.34851e-06	0.000196874
SIGLEC12	ENSG00000254521	-3.51136	-3.67274	-0.501893	4.39834e-06	0.000198735
VANGL1	ENSG00000173218	-1.44493	-1.44535	5.35553	4.41659e-06	0.000199166
IKBKE	ENSG00000263528	-1.63365	-1.6359	3.3189	4.4567e-06	0.000200578
RP11-1223D19.5	ENSG00000283283	-3.2864	-3.36621	0.0707903	4.47289e-06	0.00020091
SIGLEC1	ENSG00000088827	-3.14508	-3.19237	0.667522	4.51909e-06	0.000202587
DUSP9	ENSG00000130829	-3.57788	-3.71487	-0.183604	4.53905e-06	0.000203075
VWA1	ENSG00000179403	-1.53207	-1.53229	6.32856	4.54779e-06	0.000203075
EHD4	ENSG00000103966	-1.46154	-1.46188	5.71809	4.57478e-06	0.000203882
SH3BGRL3	ENSG00000142669	-1.82678	-1.82799	4.35668	4.58498e-06	0.000203938
PROM2	ENSG00000155066	-1.76967	-1.76989	6.76725	4.60701e-06	0.000204519
TRGJP1	ENSG00000211692	7.21695	28.7572	-0.647979	4.62521e-06	0.000204928
MFSD4A	ENSG00000174514	2.45087	2.45387	3.59555	4.6368e-06	0.000205033
VARS	ENSG00000204394	-1.41415	-1.41441	5.98281	4.64747e-06	0.000205033
MIR3622A	ENSG00000279302	2.93595	2.98207	0.229188	4.66175e-06	0.000205033
S100A6	ENSG00000197956	-2.04953	-2.0496	8.59832	4.66352e-06	0.000205033
LRRC24	ENSG00000254402	1.88163	1.88666	2.05381	4.83765e-06	0.00021228
CTD-3064M3.7	ENSG00000271959	-1.92338	-1.92764	2.74356	4.8968e-06	0.00021416
JAG2	ENSG00000184916	-1.75497	-1.75555	5.30442	4.89926e-06	0.00021416
FUT2	ENSG00000176920	-2.08024	-2.08646	2.71285	4.91193e-06	0.000214303
CMYA5	ENSG00000164309	1.51128	1.51157	5.68589	4.96231e-06	0.000216088
PIP	ENSG00000159763	2.84418	2.87471	0.600961	4.99463e-06	0.000216693
NLN	ENSG00000123213	-1.50907	-1.50968	4.9029	4.9952e-06	0.000216693
ADAMTSL4	ENSG00000143382	-1.91076	-1.91396	2.82281	5.09241e-06	0.000220491
HIST1H2BM	ENSG00000273703	-2.61532	-2.62773	2.01392	5.10834e-06	0.000220761
NEK2	ENSG00000117650	-2.24406	-2.24981	2.80655	5.14899e-06	0.000222098
FAM189A2	ENSG00000135063	1.58893	1.58963	4.49494	5.18664e-06	0.000223299
HIST1H2AG	ENSG00000196787	-1.7581	-1.75867	5.50497	5.23991e-06	0.000225168
C1QA	ENSG00000173372	-3.83856	-3.84799	3.5783	5.26417e-06	0.000225785
SKA1	ENSG00000154839	-2.08957	-2.09414	2.73597	5.28019e-06	0.000226047
HTRA1	ENSG00000166033	-1.33936	-1.33991	4.80961	5.3541e-06	0.000228383
IL1RAP	ENSG00000196083	-1.66153	-1.66195	5.61464	5.35477e-06	0.000228383
SPRY4-IT1	ENSG00000281881	-2.50146	-2.52114	1.38225	5.46879e-06	0.000232811
RNASE7	ENSG00000165799	1.97345	1.98072	1.74563	5.52295e-06	0.000234679
SP6	ENSG00000189120	-1.87761	-1.88313	2.25246	5.66788e-06	0.000239955
SMARCD3	ENSG00000082014	-1.81117	-1.81267	3.93608	5.66815e-06	0.000239955
ACOXL	ENSG00000153093	2.14549	2.14928	2.65359	5.71306e-06	0.000241409
PDZRN3	ENSG00000121440	1.3564	1.35667	5.58922	5.79939e-06	0.000244603
NT5DC2	ENSG00000168268	-1.48909	-1.49007	4.14772	5.82649e-06	0.000245293
RP11-35J10.6	ENSG00000275612	4.96201	5.39735	-0.915878	5.93472e-06	0.000249389
SHC4	ENSG00000185634	-2.43381	-2.44449	1.76759	5.94825e-06	0.000249446
TMEM100	ENSG00000166292	-2.26316	-2.26894	2.58374	5.95794e-06	0.000249446
RAB7B	ENSG00000276600	-2.0526	-2.05701	3.04285	6.11216e-06	0.000255434
CRYM	ENSG00000103316	1.91314	1.91526	3.44945	6.13681e-06	0.000255996
SLC25A15	ENSG00000102743	-1.86689	-1.87127	2.55106	6.32495e-06	0.000263362
FSTL3	ENSG00000070404	-1.57436	-1.57474	5.50977	6.38114e-06	0.000265218
C1ORF115	ENSG00000162817	1.39062	1.39087	5.77905	6.70839e-06	0.000278313
SERPINB5	ENSG00000206075	-1.84653	-1.84688	6.20704	6.73344e-06	0.000278511
CENPM	ENSG00000100162	-2.37974	-2.39042	2.04482	6.73757e-06	0.000278511
LINC01399	ENSG00000233080	3.07909	3.14905	-0.177722	6.83414e-06	0.000281992
ANXA8	ENSG00000265190	-2.13089	-2.13149	6.15278	6.90976e-06	0.000284325
CTSF	ENSG00000174080	1.52684	1.52735	4.94638	6.92882e-06	0.000284325
CENPU	ENSG00000151725	-2.34937	-2.35173	4.11083	6.93789e-06	0.000284325
CST6	ENSG00000175315	-2.66338	-2.702	0.486386	6.94052e-06	0.000284325
AC129492.6	ENSG00000214999	2.30677	2.31523	1.65985	7.05085e-06	0.000288327
PSMG3	ENSG00000157778	-1.47473	-1.47591	3.87022	7.09697e-06	0.000289693
CYFIP2	ENSG00000055163	1.60725	1.60793	4.78599	7.15782e-06	0.000291655
FGB	ENSG00000171564	-4.12693	-4.16164	1.90074	7.3004e-06	0.000296842
TRIM65	ENSG00000141569	-1.42255	-1.42331	4.39502	7.31113e-06	0.000296842
BRCA2	ENSG00000139618	-1.96551	-1.96697	4.26143	7.38851e-06	0.000299451
B3GNT3	ENSG00000179913	-2.14692	-2.14847	4.39008	7.40842e-06	0.000299726
ESPL1	ENSG00000135476	-1.85809	-1.85958	4.2872	7.48168e-06	0.000302154
SH3TC2	ENSG00000169247	-2.01738	-2.01957	3.66197	7.53916e-06	0.000303937
SLFN5	ENSG00000166750	-1.53151	-1.53162	7.47218	7.72029e-06	0.000310691
TGFA	ENSG00000163235	-1.83308	-1.83385	5.05612	7.75659e-06	0.000311602
PI3	ENSG00000124102	-3.71157	-3.73409	1.97067	7.87238e-06	0.000315475
LRG1	ENSG00000171236	-2.52697	-2.529	4.43899	7.88065e-06	0.000315475
RP11-333I13.1	ENSG00000260977	1.68311	1.69151	1.16353	7.93361e-06	0.000317039
MIR99AHG	ENSG00000215386	1.7217	1.72256	4.38151	7.98476e-06	0.000318525
COL4A3	ENSG00000169031	1.91899	1.92041	3.92338	8.32358e-06	0.000331461
C1ORF74	ENSG00000162757	-1.48272	-1.484	3.8967	8.44054e-06	0.000335534
TREM2	ENSG00000095970	-3.82194	-4.05585	-0.420664	8.58495e-06	0.00034068
ZWILCH	ENSG00000174442	-1.69148	-1.6927	4.11472	8.63991e-06	0.000342266
GJB2	ENSG00000165474	-2.44487	-2.45094	2.73217	8.78571e-06	0.000347439
CTC-523E23.5	ENSG00000269086	2.0064	2.01772	1.15371	8.97326e-06	0.000353783
STRIP2	ENSG00000128578	-1.82471	-1.82668	3.41413	8.97713e-06	0.000353783
RARB	ENSG00000077092	1.40102	1.40151	4.75425	9.12847e-06	0.000358888
HIST1H4D	ENSG00000277157	-1.79391	-1.79431	5.90655	9.13813e-06	0.000358888
RP11-244M2.1	ENSG00000267374	-2.96578	-3.0166	0.584113	9.1759e-06	0.000359752
MYEOV	ENSG00000172927	-2.57086	-2.58478	1.60999	9.44136e-06	0.000369476
HIST1H4L	ENSG00000275126	-2.52471	-2.53278	2.72439	9.4563e-06	0.000369476
CRELD2	ENSG00000184164	-1.44403	-1.44465	4.66453	9.64579e-06	0.000376213
SRPRB	ENSG00000144867	-1.28492	-1.28517	5.7695	9.67327e-06	0.000376213
CELSR2	ENSG00000143126	-1.67474	-1.67518	5.81585	9.68729e-06	0.000376213
G6PD	ENSG00000160211	-1.75215	-1.75295	4.92599	9.69468e-06	0.000376213
PPP1R14C	ENSG00000198729	-2.12185	-2.13157	1.7772	9.82865e-06	0.000380154
ADH1C	ENSG00000248144	2.36479	2.3798	1.26198	9.83254e-06	0.000380154
PAICS	ENSG00000128050	-1.51687	-1.51709	6.38661	9.84622e-06	0.000380154
UBE2Q2P1	ENSG00000189136	1.37539	1.37613	4.16531	9.88902e-06	0.000381161
C9ORF106	ENSG00000179082	-1.87294	-1.88167	1.73911	9.94623e-06	0.00038272
DLGAP5	ENSG00000126787	-4.34238	-4.35618	3.74675	9.97393e-06	0.000383034
MUC13	ENSG00000173702	2.84441	2.8517	3.10977	1.00037e-05	0.000383034
FPR1	ENSG00000171051	-2.10916	-2.12022	1.48692	1.00047e-05	0.000383034
SDF2L1	ENSG00000128228	-2.01315	-2.01819	2.36341	1.01685e-05	0.000388652
MPPED2	ENSG00000066382	1.76093	1.76152	5.11612	1.01922e-05	0.000388906
RP11-298A10.1	ENSG00000283528	-1.96721	-1.97699	1.55702	1.02411e-05	0.000390121
SIGMAR1	ENSG00000147955	-1.50185	-1.50282	4.21567	1.0286e-05	0.000391178
MIR210HG	ENSG00000247095	-2.20186	-2.20682	2.94364	1.0565e-05	0.000401118
GPR39	ENSG00000183840	-1.80508	-1.80998	2.30859	1.06301e-05	0.000402919
CDCA4	ENSG00000170779	-1.70728	-1.70882	3.81512	1.07744e-05	0.000407712
CCNB1	ENSG00000134057	-2.27928	-2.28048	5.08175	1.10023e-05	0.000415105
PABPC1L2B-AS1	ENSG00000231963	2.0587	2.06975	1.67778	1.10061e-05	0.000415105
HIST1H2BB	ENSG00000276410	-2.32242	-2.32506	3.96232	1.10447e-05	0.000415871
HIST1H2BH	ENSG00000275713	-2.17496	-2.17695	4.36766	1.11973e-05	0.000420921
HIST1H3B	ENSG00000274267	-4.08043	-4.08444	5.37286	1.1217e-05	0.00042097
TRBV29OR9-2	ENSG00000223394	-3.87593	-4.04209	-0.515729	1.12469e-05	0.000421397
RP11-474O21.5	ENSG00000272482	-2.2231	-2.22596	3.47328	1.13475e-05	0.000424472
LINGO4	ENSG00000213171	2.20782	2.21705	1.60615	1.14105e-05	0.000426129
FASN	ENSG00000169710	-1.62052	-1.62057	8.42227	1.15479e-05	0.000430556
LURAP1L	ENSG00000153714	-1.61737	-1.618	4.83944	1.17417e-05	0.000436917
CTSC	ENSG00000109861	-1.91052	-1.91123	5.27044	1.17578e-05	0.000436917
CCDC68	ENSG00000166510	1.6832	1.6844	3.82165	1.1776e-05	0.000436917
KRT81	ENSG00000205426	-4.89109	-4.98459	1.40359	1.20413e-05	0.000446038
PRR15L	ENSG00000167183	-1.86307	-1.86397	4.82172	1.2112e-05	0.000447928
SLAMF8	ENSG00000158714	-3.04266	-3.1202	0.18892	1.22143e-05	0.000450981
C3AR1	ENSG00000171860	-2.49291	-2.5146	1.09073	1.22509e-05	0.000451434
GSDMC	ENSG00000147697	-4.22285	-4.23657	3.30659	1.22762e-05	0.000451434
SAA2	ENSG00000134339	-2.26466	-2.28135	1.0802	1.22935e-05	0.000451434
KCNN4	ENSG00000104783	-2.17051	-2.17193	4.75119	1.23057e-05	0.000451434
CALCRL	ENSG00000064989	-1.64161	-1.64219	5.20143	1.24996e-05	0.000457401
TGM3	ENSG00000125780	2.58208	2.60149	0.956657	1.25085e-05	0.000457401
WIF1	ENSG00000156076	-2.86561	-2.8861	1.73851	1.25554e-05	0.000458382
AF127936.3	ENSG00000232884	2.41163	2.44489	0.000123726	1.26223e-05	0.000459926
ALDH3A1	ENSG00000108602	-2.87092	-2.87911	3.3593	1.2638e-05	0.000459926
LINC01022	ENSG00000232715	4.10325	4.33947	-0.656052	1.27925e-05	0.000464809
TGFBI	ENSG00000120708	-2.09862	-2.09884	7.08328	1.28766e-05	0.000466861
FAM49A	ENSG00000197872	1.40937	1.40996	4.56978	1.28899e-05	0.000466861
RFX8	ENSG00000196460	-2.60379	-2.62333	1.50142	1.29835e-05	0.000469506
FAM213B	ENSG00000157870	-1.47905	-1.48044	3.65047	1.30193e-05	0.000469925
APOBEC3B	ENSG00000179750	-2.43781	-2.46969	0.517593	1.30363e-05	0.000469925
NUPR1	ENSG00000176046	1.797	1.79729	6.14343	1.33557e-05	0.000480679
CKMT1A	ENSG00000223572	-1.80872	-1.81311	2.59257	1.33868e-05	0.000481038
HIST1H3A	ENSG00000275714	-1.78747	-1.78867	4.3288	1.34431e-05	0.00048155
TINAGL1	ENSG00000142910	-1.39358	-1.39371	6.95263	1.34432e-05	0.00048155
PART1	ENSG00000152931	1.73454	1.73835	2.67682	1.36086e-05	0.00048671
HN1	ENSG00000189159	-1.32781	-1.32816	5.39395	1.37421e-05	0.000490715
PRPF3	ENSG00000117360	1.2128	1.2129	6.78621	1.38144e-05	0.000492528
RP11-367G18.1	ENSG00000230943	1.80925	1.81557	1.71502	1.38409e-05	0.0004927
SYT13	ENSG00000019505	2.01135	2.01325	3.62204	1.41329e-05	0.000502313
AC007036.4	ENSG00000230751	2.05816	2.07369	0.698954	1.43503e-05	0.000509247
CDHR1	ENSG00000148600	-2.32434	-2.33294	2.28781	1.44635e-05	0.000512466
RP11-766F14.2	ENSG00000248713	2.98741	3.06834	-0.450266	1.45387e-05	0.000514331
TIMP1	ENSG00000102265	-2.02558	-2.02573	7.48326	1.46105e-05	0.000516072
FADS2	ENSG00000134824	-1.74338	-1.74389	5.51025	1.46605e-05	0.000517038
AC024560.2	ENSG00000236833	2.64082	2.65149	2.54918	1.49616e-05	0.000526841
RP11-87H9.5	ENSG00000279456	-2.0981	-2.12149	0.570279	1.50493e-05	0.000529114
RGS3	ENSG00000138835	-1.2768	-1.27723	5.09242	1.52376e-05	0.000534911
FEN1	ENSG00000168496	-1.92306	-1.92416	4.46566	1.53321e-05	0.00053725
RP11-554A11.4	ENSG00000261625	2.76567	2.80067	0.305441	1.53514e-05	0.00053725
CIB1	ENSG00000185043	-1.69161	-1.6919	5.97659	1.5425e-05	0.000539003
MPZL2	ENSG00000149573	-1.4462	-1.44634	7.009	1.57379e-05	0.00054904
CYBRD1	ENSG00000071967	1.32155	1.32167	6.64323	1.57604e-05	0.00054904
SAA1	ENSG00000173432	-3.43149	-3.45544	1.8879	1.58393e-05	0.000550946
B3GALT6	ENSG00000176022	-1.61815	-1.61981	3.62968	1.5985e-05	0.000555169
GJB6	ENSG00000121742	-3.17299	-3.24889	-0.0533445	1.60653e-05	0.000557111
PPIB	ENSG00000166794	-1.2412	-1.24126	7.58424	1.61157e-05	0.000558009
SRPK1	ENSG00000096063	-1.37181	-1.37197	6.55503	1.62578e-05	0.000562077
BOP1	ENSG00000261236	-1.6479	-1.649	4.2387	1.6324e-05	0.000563512
MIR101-1	ENSG00000199135	2.68156	2.73082	-0.297968	1.64293e-05	0.000565283
RNVU1-19	ENSG00000275538	2.25428	2.26886	1.16103	1.64345e-05	0.000565283
IFITM3	ENSG00000142089	-1.69191	-1.69268	4.8896	1.64497e-05	0.000565283
IL15RA	ENSG00000134470	-1.63033	-1.63267	3.06612	1.65097e-05	0.000566492
TMEM8A	ENSG00000129925	-1.33856	-1.33888	5.53201	1.65574e-05	0.000567277
NME1	ENSG00000239672	-1.62547	-1.62715	3.63868	1.67058e-05	0.000570747
PLK1	ENSG00000166851	-1.9062	-1.9099	2.89964	1.67087e-05	0.000570747
SLC25A27	ENSG00000153291	1.4236	1.42392	5.48311	1.67862e-05	0.000572537
STX1A	ENSG00000106089	-1.54628	-1.54835	3.1245	1.69799e-05	0.000578279
MCM2	ENSG00000073111	-1.9796	-1.98034	5.17303	1.71179e-05	0.00058211
F12	ENSG00000131187	-1.90351	-1.91719	0.95429	1.72997e-05	0.000587209
ECE2	ENSG00000145194	-1.64409	-1.64977	1.81244	1.73193e-05	0.000587209
HGF	ENSG00000019991	-1.66839	-1.66915	4.78675	1.75022e-05	0.00059253
RNF39	ENSG00000204618	1.92918	1.93497	1.82506	1.80084e-05	0.000608765
RP11-712B9.2	ENSG00000245552	1.67961	1.68456	1.84253	1.80622e-05	0.00060942
PTP4A3	ENSG00000184489	-1.76242	-1.76332	5.00418	1.80937e-05	0.00060942
PLAUR	ENSG00000011422	-1.56489	-1.56563	4.68539	1.81079e-05	0.00060942
SHISA5	ENSG00000164054	-1.31493	-1.31512	6.29901	1.83057e-05	0.000615167
SULT1C2	ENSG00000198203	2.69633	2.70691	1.8143	1.83688e-05	0.000616382
GPR34	ENSG00000171659	-2.52774	-2.55205	0.93195	1.8581e-05	0.000622586
MARCO	ENSG00000019169	-4.46101	-4.58993	0.38787	1.87075e-05	0.000625906
PSRC1	ENSG00000134222	-1.97643	-1.98262	2.39104	1.87431e-05	0.000626177
PDIA6	ENSG00000143870	-1.28671	-1.28678	7.63273	1.91833e-05	0.000639947
RP11-707G18.1	ENSG00000278743	1.94331	1.95959	0.476346	1.923e-05	0.000640571
SQRDL	ENSG00000137767	-1.54953	-1.54996	5.3419	1.92715e-05	0.000641015
AKR1B10	ENSG00000198074	-3.94635	-3.95225	4.16273	1.94011e-05	0.000644388
RNU2-63P	ENSG00000222724	2.06454	2.08164	0.732147	1.94751e-05	0.000645574
CLCA2	ENSG00000137975	-4.64477	-4.66137	3.77392	1.95105e-05	0.000645574
ALDH3B2	ENSG00000132746	-2.54247	-2.54962	2.64781	1.95217e-05	0.000645574
SLCO2B1	ENSG00000137491	-2.16787	-2.16957	4.35768	1.96574e-05	0.000649015
GCNT3	ENSG00000140297	-3.86963	-3.87266	5.02121	1.96826e-05	0.000649015
MT2A	ENSG00000125148	-1.99249	-1.99268	7.28005	1.9798e-05	0.000651878
TRBC1	ENSG00000211751	2.38833	2.41503	0.404366	2.00079e-05	0.000657838
DUSP23	ENSG00000158716	-1.88104	-1.88297	3.58016	2.02566e-05	0.000665056
GLRX	ENSG00000173221	-1.69023	-1.69118	4.37515	2.03083e-05	0.000665382
TST	ENSG00000128311	-1.54057	-1.54185	3.85445	2.0358e-05	0.000665382
OAS3	ENSG00000111331	-1.58455	-1.5851	5.10338	2.03585e-05	0.000665382
GGT5	ENSG00000099998	-1.56114	-1.56311	3.43783	2.03831e-05	0.000665382
DTX3	ENSG00000178498	1.47033	1.47099	4.44795	2.0417e-05	0.000665536
MMD	ENSG00000108960	-1.45407	-1.45517	3.97118	2.04481e-05	0.000665599
ADAT2	ENSG00000189007	-1.60355	-1.60539	3.40844	2.06807e-05	0.00067221
COL4A4	ENSG00000081052	1.90359	1.90468	4.14168	2.07309e-05	0.000672885
TIAM1	ENSG00000156299	-1.49127	-1.49183	5.11158	2.08312e-05	0.000675181
GPRC5B	ENSG00000167191	1.39286	1.39327	5.08811	2.13704e-05	0.000691672
SCEL	ENSG00000136155	-3.11983	-3.12598	3.59702	2.14158e-05	0.00069216
SLC2A1	ENSG00000117394	-1.52057	-1.52077	6.62093	2.149e-05	0.000693576
IDH2	ENSG00000182054	-2.15689	-2.15706	7.42672	2.15466e-05	0.000694421
LPA	ENSG00000198670	2.09125	2.09525	2.63461	2.17689e-05	0.000700597
TCAF2	ENSG00000170379	-2.01526	-2.0175	3.7064	2.21732e-05	0.000712604
SLC1A2	ENSG00000110436	2.31208	2.31401	3.88964	2.23148e-05	0.000716145
FAM221B	ENSG00000204930	2.1483	2.16558	0.73146	2.26772e-05	0.00072628
SLC27A3	ENSG00000143554	-1.52199	-1.52404	3.19263	2.26943e-05	0.00072628
IL13RA1	ENSG00000131724	-1.46414	-1.46431	6.74555	2.28098e-05	0.000728955
MCM3	ENSG00000112118	-1.54795	-1.54815	6.4739	2.29162e-05	0.000731332
TNFRSF1A	ENSG00000067182	-1.20418	-1.20438	6.01105	2.30302e-05	0.000733941
SFTPA2	ENSG00000185303	2.74091	2.74891	3.97711	2.33398e-05	0.000742773
TMC6	ENSG00000141524	-1.52621	-1.52657	5.72162	2.34633e-05	0.000745661
WNT10A	ENSG00000135925	-2.10335	-2.11544	1.66912	2.35054e-05	0.000745961
C2CD4C	ENSG00000183186	-2.22667	-2.23879	1.69786	2.35883e-05	0.000747552
QSOX1	ENSG00000116260	-1.24624	-1.24632	7.41083	2.39046e-05	0.000756527
MAGI2	ENSG00000187391	1.52677	1.52724	4.96853	2.42853e-05	0.00076751
EPHB2	ENSG00000133216	-1.57403	-1.57496	4.32198	2.43427e-05	0.00076826
2009-09-01	ENSG00000184640	-1.26079	-1.26084	7.98813	2.44857e-05	0.000771705
TRGC1	ENSG00000211689	3.26444	3.2655	6.73646	2.502e-05	0.000787456
BTBD11	ENSG00000151136	-1.42482	-1.42522	5.29796	2.5185e-05	0.000791557
TMEM71	ENSG00000165071	2.10685	2.11944	1.17402	2.53498e-05	0.000795641
CENPF	ENSG00000117724	-3.24849	-3.25054	5.66546	2.55956e-05	0.000802252
FLT1	ENSG00000102755	-1.519	-1.51923	6.47353	2.56771e-05	0.000803702
FIBCD1	ENSG00000130720	-2.63173	-2.70062	-0.229556	2.67513e-05	0.000835523
HECW2	ENSG00000138411	-2.17749	-2.18406	2.3981	2.67669e-05	0.000835523
SYCP2L	ENSG00000153157	1.86434	1.87377	1.5551	2.69652e-05	0.000839701
HRASLS2	ENSG00000133328	-2.46389	-2.50364	0.109337	2.69744e-05	0.000839701
FAM57A	ENSG00000167695	-1.39356	-1.39455	4.0059	2.71046e-05	0.000842607
EIF5A	ENSG00000132507	-1.37251	-1.37266	6.77756	2.7228e-05	0.00084433
CTH	ENSG00000116761	1.58667	1.58859	3.14554	2.72341e-05	0.00084433
ABTB1	ENSG00000114626	1.59625	1.5972	4.07461	2.73318e-05	0.000846211
RP1-34B20.21	ENSG00000282988	1.6686	1.674	1.81782	2.76466e-05	0.000854796
NUSAP1	ENSG00000137804	-2.11796	-2.11957	4.52859	2.77559e-05	0.000857015
SPTBN2	ENSG00000173898	-1.52512	-1.52523	7.37542	2.83971e-05	0.000875629
SLC35B2	ENSG00000157593	-1.35493	-1.35533	5.18634	2.84654e-05	0.00087655
FHL2	ENSG00000115641	-1.21873	-1.21887	6.56984	2.85702e-05	0.000878591
RP11-91H12.1	ENSG00000280068	1.93009	1.94997	0.466159	2.87651e-05	0.000883396
CYBA	ENSG00000051523	-1.65678	-1.65766	4.70136	2.88241e-05	0.000884018
CFAP69	ENSG00000105792	1.3665	1.36729	4.10609	2.88761e-05	0.000884424
ABRACL	ENSG00000146386	-1.60854	-1.60969	4.08987	2.92002e-05	0.000893151
VMP1	ENSG00000062716	-1.6568	-1.65684	8.96788	2.99765e-05	0.000915669
HIST2H3C	ENSG00000203811	-1.96882	-1.96981	4.92104	3.02422e-05	0.000921597
PLA2G6	ENSG00000184381	1.48334	1.48402	4.47326	3.02514e-05	0.000921597
DHFR	ENSG00000228716	-2.39151	-2.39254	5.31731	3.03153e-05	0.000922314
OR51A8P	ENSG00000197984	3.33093	3.40338	0.202488	3.04289e-05	0.000924537
FMO5	ENSG00000131781	1.65078	1.65152	4.8422	3.06799e-05	0.000930924
GPRIN1	ENSG00000169258	-1.78547	-1.79066	2.10148	3.09971e-05	0.00093908
HPR	ENSG00000261701	-3.68338	-3.92728	-1.13042	3.1031e-05	0.00093908
C9ORF92	ENSG00000205549	-2.82154	-2.91232	-0.648245	3.11618e-05	0.000941788
TUBG1	ENSG00000131462	-1.51307	-1.51419	4.01649	3.12843e-05	0.000944241
HP	ENSG00000257017	-2.8702	-2.87789	3.25975	3.13799e-05	0.000945688
POLR3G	ENSG00000113356	-1.95632	-1.96547	1.71666	3.14152e-05	0.000945688
CRISP3	ENSG00000096006	2.50149	2.51279	3.84529	3.15733e-05	0.000949195
GSTCD	ENSG00000138780	-1.4472	-1.44803	4.37902	3.16736e-05	0.000950958
SPRY4	ENSG00000187678	-1.90046	-1.90162	4.60171	3.1736e-05	0.00095158
UCA1	ENSG00000214049	-2.79894	-2.86908	-0.0640653	3.21235e-05	0.000961211
LINC01529	ENSG00000225872	-1.93906	-1.9516	1.26788	3.22182e-05	0.000961211
MRPL17	ENSG00000158042	-1.27344	-1.27385	5.11594	3.22532e-05	0.000961211
RN7SL398P	ENSG00000244356	-1.98278	-2.00445	0.405493	3.22777e-05	0.000961211
AMIGO2	ENSG00000139211	2.07819	2.07891	5.2503	3.22819e-05	0.000961211
MSR1	ENSG00000038945	-3.03648	-3.04219	3.73167	3.231e-05	0.000961211
KCCAT211	ENSG00000231574	-2.1242	-2.13437	1.5784	3.27035e-05	0.000971651
CKMT1B	ENSG00000237289	-1.67407	-1.67766	2.6418	3.29675e-05	0.000977953
FCGR3A	ENSG00000203747	-2.74956	-2.78058	1.04096	3.30013e-05	0.000977953
XRCC3	ENSG00000126215	-1.57064	-1.57173	4.11282	3.32281e-05	0.000983398
KCTD9P4	ENSG00000214264	2.48252	2.51604	0.333541	3.34143e-05	0.000987627
CPE	ENSG00000109472	1.42044	1.4205	7.92993	3.35791e-05	0.000991214
AURKA	ENSG00000087586	-1.56599	-1.56749	3.7596	3.46217e-05	0.00101939
SNORD39	ENSG00000264379	-2.44734	-2.46305	1.4181	3.4623e-05	0.00101939
STON2	ENSG00000140022	-1.63175	-1.6325	4.91807	3.54345e-05	0.00104194
EDA2R	ENSG00000131080	1.78763	1.78983	3.36657	3.56182e-05	0.00104599
FOXN3	ENSG00000053254	1.16727	1.16738	6.54285	3.57185e-05	0.00104671
SLCO4A1	ENSG00000101187	-1.6505	-1.65184	3.80297	3.57344e-05	0.00104671
MIR3687-2	ENSG00000264063	-1.53666	-1.537	5.61913	3.67534e-05	0.00107427
SDC4	ENSG00000124145	-1.26149	-1.26159	7.08078	3.67694e-05	0.00107427
HK3	ENSG00000160883	-2.48557	-2.51814	0.61977	3.68187e-05	0.00107433
LY6D	ENSG00000167656	-3.23443	-3.2911	0.619411	3.69067e-05	0.00107553
HIST1H1B	ENSG00000184357	-2.96919	-2.97331	4.08513	3.6971e-05	0.00107603
PPFIA4	ENSG00000143847	-2.02164	-2.02385	4.14628	3.71905e-05	0.00108099
B3GNT7	ENSG00000156966	-2.51979	-2.523	3.60873	3.72766e-05	0.00108099
STC1	ENSG00000159167	-2.54884	-2.54955	6.26677	3.72837e-05	0.00108099
EBP	ENSG00000147155	-1.59344	-1.59398	5.09523	3.73393e-05	0.00108123
IFITM1	ENSG00000185885	-2.14235	-2.14485	3.80388	3.75068e-05	0.0010847
ASB5	ENSG00000164122	1.82522	1.83226	1.63521	3.75943e-05	0.00108586
AP005901.1	ENSG00000215512	-3.35963	-3.4017	0.903566	3.7801e-05	0.0010894
P2RY6	ENSG00000171631	-2.96629	-3.02059	0.416554	3.78123e-05	0.0010894
SNHG4	ENSG00000281398	-1.52891	-1.53172	2.84026	3.80327e-05	0.00109436
SGPP2	ENSG00000163082	-1.86651	-1.87048	2.86356	3.80945e-05	0.00109476
CDC25C	ENSG00000158402	-2.3026	-2.31449	1.81796	3.8199e-05	0.00109583
PTGFRN	ENSG00000134247	-1.22467	-1.22479	6.78765	3.82279e-05	0.00109583
PLXNA2	ENSG00000076356	-1.27914	-1.27936	6.0266	3.89022e-05	0.00111376
CKAP4	ENSG00000136026	-1.16185	-1.16201	6.27103	3.90988e-05	0.00111799
RP11-685B24.1	ENSG00000279733	-2.52401	-2.61094	-0.645792	3.92264e-05	0.00112024
POM121L9P	ENSG00000128262	-2.43554	-2.46745	0.478542	3.97018e-05	0.00113239
ACVRL1	ENSG00000139567	-1.38611	-1.38669	4.90885	3.98123e-05	0.0011325
ORAI1	ENSG00000276045	-1.47982	-1.4831	2.38984	3.98436e-05	0.0011325
SERPINB4	ENSG00000206073	-5.19654	-5.20057	6.03569	3.98545e-05	0.0011325
WNK4	ENSG00000126562	1.97369	1.9753	4.04926	4.067e-05	0.00115361
TSPAN12	ENSG00000106025	1.3515	1.35233	4.06716	4.06985e-05	0.00115361
KCNQ2	ENSG00000075043	-2.55272	-2.56664	1.56601	4.07976e-05	0.00115486
SNORD74	ENSG00000200897	-2.75234	-2.83331	-0.589068	4.08438e-05	0.00115486
AC013268.3	ENSG00000235721	-1.79581	-1.80366	1.69156	4.09671e-05	0.00115691
RIMBP2	ENSG00000060709	2.32263	2.33051	2.10599	4.10968e-05	0.00115914
SGMS1-AS1	ENSG00000226200	1.49033	1.49082	4.87871	4.14581e-05	0.00116789
CNTNAP2	ENSG00000174469	1.68582	1.68687	4.49028	4.16551e-05	0.00117199
PSMB8-AS1	ENSG00000204261	-1.71404	-1.72237	1.35905	4.20305e-05	0.0011811
CLTB	ENSG00000175416	-1.22436	-1.22459	5.82127	4.25263e-05	0.00119356
CEACAM1	ENSG00000079385	-1.80199	-1.80218	6.84945	4.27953e-05	0.00119963
LAMA1	ENSG00000101680	1.60519	1.6058	4.823	4.30232e-05	0.00120454
GPRC5A	ENSG00000013588	-2.03511	-2.03526	7.79843	4.43082e-05	0.001239
ABI3BP	ENSG00000154175	1.96199	1.96612	2.51083	4.46251e-05	0.0012462
RNF165	ENSG00000141622	-1.66596	-1.66928	2.75014	4.46748e-05	0.0012462
CDKL2	ENSG00000138769	1.58593	1.59083	1.77054	4.48078e-05	0.00124838
FSCN1	ENSG00000075618	-1.36672	-1.36718	5.15318	4.49125e-05	0.00124977
FAM64A	ENSG00000129195	-2.47742	-2.48961	1.93205	4.49961e-05	0.00125057
RORC	ENSG00000143365	1.81895	1.8193	5.79294	4.52042e-05	0.00125483
ANKRD30BL	ENSG00000163046	-1.43732	-1.43791	4.6873	4.70154e-05	0.00130352
RP11-474D1.3	ENSG00000214039	2.11754	2.13294	0.812262	4.70846e-05	0.00130385
CA9	ENSG00000107159	-3.45338	-3.46752	2.85437	4.73802e-05	0.00131045
MIR3687-1	ENSG00000277437	-1.47338	-1.47364	5.86269	4.86349e-05	0.00134285
CACNB2	ENSG00000165995	1.51576	1.51697	3.79149	4.86939e-05	0.00134285
MOV10L1	ENSG00000073146	1.7173	1.72198	2.03667	4.87281e-05	0.00134285
RFX5	ENSG00000143390	-1.30924	-1.30966	5.25931	4.92207e-05	0.00135479
WFIKKN1	ENSG00000127578	1.98952	1.99826	1.50113	4.93746e-05	0.00135551
C3ORF67	ENSG00000163689	-2.07202	-2.08444	1.18297	4.94158e-05	0.00135551
TGM5	ENSG00000104055	-2.55155	-2.59022	0.476635	4.94251e-05	0.00135551
ALPK2	ENSG00000198796	2.52774	2.56889	0.18702	5.03598e-05	0.00137948
AC007879.7	ENSG00000229647	-1.80162	-1.82219	0.363635	5.05017e-05	0.00138171
HSD17B6	ENSG00000025423	1.93754	1.93979	3.43749	5.05852e-05	0.00138234
MRAP2	ENSG00000135324	-1.84009	-1.84826	1.63627	5.07858e-05	0.00138616
DEFB1	ENSG00000164825	-2.62708	-2.6304	3.8488	5.12531e-05	0.00139724
BOLA2B	ENSG00000169627	-1.49347	-1.49574	2.90208	5.13199e-05	0.00139739
RP11-616M22.7	ENSG00000260710	2.10159	2.11142	1.44495	5.14831e-05	0.00139873
U3	ENSG00000212195	1.79135	1.79661	1.90098	5.14915e-05	0.00139873
LINC00921	ENSG00000281005	1.83977	1.84488	1.89691	5.17486e-05	0.0014029
APRT	ENSG00000198931	-1.32362	-1.32403	5.14842	5.17679e-05	0.0014029
HIST1H2BL	ENSG00000185130	-2.00808	-2.01136	3.40994	5.20801e-05	0.00140968
TCAF2P1	ENSG00000159860	-1.9874	-1.99831	1.47209	5.22434e-05	0.00141243
AC006042.8	ENSG00000233264	1.48763	1.48956	2.90773	5.26118e-05	0.0014207
KRT4	ENSG00000170477	-2.7227	-2.72368	6.00497	5.3187e-05	0.00143454
RP11-1223D19.3	ENSG00000282304	-3.25426	-3.37255	-0.413448	5.35799e-05	0.00144343
IFIT2	ENSG00000119922	1.45155	1.45214	4.76813	5.40366e-05	0.00145402
PLAT	ENSG00000104368	-2.84907	-2.84935	7.84099	5.46493e-05	0.00146877
HRH1	ENSG00000196639	-1.66018	-1.66139	4.24787	5.612e-05	0.00150653
AC091492.2	ENSG00000225026	-2.85049	-2.9531	-0.606061	5.66656e-05	0.00151938
DTYMK	ENSG00000168393	-1.44066	-1.44167	4.01828	5.67563e-05	0.00152003
IQCH	ENSG00000103599	-1.57132	-1.57444	2.59887	5.71647e-05	0.00152917
ETV4	ENSG00000175832	-2.10663	-2.1166	1.63547	5.7671e-05	0.00154091
S100A11	ENSG00000163191	-1.54648	-1.54718	4.81031	5.79752e-05	0.00154723
RP11-133K1.8	ENSG00000279537	-2.44066	-2.4901	-0.179403	5.94378e-05	0.00158441
ZNF552	ENSG00000178935	1.23496	1.23517	5.79071	5.99335e-05	0.00159576
SLPI	ENSG00000124107	-2.939	-2.93998	6.01903	6.18761e-05	0.00164556
MYO19	ENSG00000278259	-1.2992	-1.29936	6.45508	6.19854e-05	0.00164655
CCDC28A	ENSG00000024862	1.32554	1.32631	4.0569	6.20699e-05	0.00164687
RP11-326C3.2	ENSG00000255026	2.28491	2.29361	1.87251	6.31477e-05	0.00167352
SLA	ENSG00000155926	-1.96008	-1.96226	3.73929	6.34182e-05	0.00167874
HMBS	ENSG00000256269	-1.48475	-1.48744	2.6593	6.391e-05	0.0016898
SDR16C5	ENSG00000170786	-2.14043	-2.15405	1.25356	6.4125e-05	0.00169352
RBMX2P1	ENSG00000226406	2.0845	2.1013	0.597297	6.44365e-05	0.00169978
CDCP1	ENSG00000163814	-1.44453	-1.44468	6.71435	6.47474e-05	0.00170601
PIFO	ENSG00000173947	1.65275	1.65607	2.47418	6.53229e-05	0.00171919
MTAPP1	ENSG00000243025	-3.71193	-4.01352	-0.960695	6.55868e-05	0.00172415
ALDH6A1	ENSG00000119711	1.35343	1.35365	5.91358	6.57006e-05	0.00172515
TOP2A	ENSG00000131747	-4.18984	-4.1926	6.24365	6.70342e-05	0.00175815
HIST1H4J	ENSG00000197238	-1.56911	-1.56954	5.55514	6.71858e-05	0.0017601
TPSP2	ENSG00000260284	2.3398	2.35002	1.74228	6.79018e-05	0.00177682
TMEM136	ENSG00000181264	1.24837	1.24904	4.24235	6.93199e-05	0.00181185
MAD2L1	ENSG00000164109	-1.65389	-1.65579	3.60868	7.01396e-05	0.00183117
ZNF488	ENSG00000265763	-2.49736	-2.52121	0.973404	7.17839e-05	0.00187012
PAQR5	ENSG00000137819	-2.49088	-2.49869	2.6383	7.17955e-05	0.00187012
CIT	ENSG00000122966	-1.52744	-1.52811	4.82939	7.2204e-05	0.00187862
OR51N1P	ENSG00000176951	2.73047	2.77749	0.256655	7.38123e-05	0.00191828
SERPINB13	ENSG00000197641	-3.89563	-3.90985	3.454	7.46772e-05	0.00193855
WDR77	ENSG00000116455	-1.25687	-1.25752	4.47077	7.53188e-05	0.0019515
MS4A4A	ENSG00000110079	-2.30676	-2.31802	1.76833	7.53471e-05	0.0019515
MVP	ENSG00000013364	-1.23845	-1.23855	7.03816	7.58047e-05	0.00196089
TMSB10	ENSG00000034510	-1.35253	-1.35257	8.79998	7.58816e-05	0.00196089
TPI1	ENSG00000111669	-1.20515	-1.20518	8.70024	7.60276e-05	0.00196244
MGEA5	ENSG00000198408	1.12823	1.12825	8.72188	7.66744e-05	0.0019769
C16ORF89	ENSG00000153446	2.66052	2.70798	-0.0531409	7.67825e-05	0.00197745
ESPN	ENSG00000187017	-1.70298	-1.70774	2.33957	7.71056e-05	0.00198353
CCNYL1	ENSG00000163249	-1.30216	-1.30256	5.17899	7.72485e-05	0.00198497
MFSD3	ENSG00000167700	-1.63451	-1.6371	3.00652	7.75752e-05	0.00199113
CTSE	ENSG00000196188	-3.85041	-4.15718	-0.923832	7.87393e-05	0.00201873
RPL22L1	ENSG00000163584	-1.61083	-1.61144	4.96619	7.9001e-05	0.00202317
F2RL3	ENSG00000127533	-2.04604	-2.04969	3.20403	7.96492e-05	0.0020357
SLC15A2	ENSG00000163406	-1.81943	-1.81965	6.71605	7.96687e-05	0.0020357
BRIP1	ENSG00000136492	-1.58758	-1.58877	4.23272	7.98506e-05	0.00203807
BMP3	ENSG00000152785	2.1406	2.14932	1.95332	8.33695e-05	0.0021255
MIR3125	ENSG00000264370	-2.21443	-2.25823	-0.26191	8.57246e-05	0.00218311
ANKRD30BP2	ENSG00000224309	-2.70482	-2.79364	-0.637021	8.64758e-05	0.00219753
AF127936.9	ENSG00000235609	1.63896	1.64197	2.70286	8.64837e-05	0.00219753
RRS1-AS1	ENSG00000246145	1.65902	1.66583	1.52154	8.68928e-05	0.00220547
TP53I3	ENSG00000115129	-1.37257	-1.37349	4.15112	8.71043e-05	0.00220838
RAET1E	ENSG00000164520	-2.16632	-2.18876	0.613322	8.73474e-05	0.00221186
F13A1	ENSG00000124491	-2.56128	-2.56781	2.53807	8.74352e-05	0.00221186
C9ORF142	ENSG00000148362	-1.58262	-1.58507	2.96463	8.76357e-05	0.00221448
UQCC2	ENSG00000137288	-1.22127	-1.22179	4.75812	8.84384e-05	0.00223229
CXCL17	ENSG00000189377	-2.20904	-2.21646	2.39132	9.02433e-05	0.00227533
GRAMD1C	ENSG00000178075	1.39877	1.39966	3.94829	9.09124e-05	0.00228967
LINC00854	ENSG00000236383	1.86838	1.8853	0.460167	9.11256e-05	0.00229251
GPC1	ENSG00000063660	-1.45106	-1.4513	6.3792	9.14583e-05	0.00229834
HEXA	ENSG00000213614	1.18186	1.18203	6.05684	9.15848e-05	0.00229896
FAM110C	ENSG00000184731	-1.39719	-1.39763	5.18981	9.16842e-05	0.00229896
HSD3B7	ENSG00000099377	-1.53422	-1.53653	3.04025	9.1862e-05	0.00230089
TMIGD3	ENSG00000121933	-2.98336	-3.13691	-0.977677	9.37924e-05	0.00234666
C11ORF24	ENSG00000171067	-1.38122	-1.38268	3.38506	9.42381e-05	0.00235313
TFPI2	ENSG00000105825	-1.95142	-1.95202	5.46204	9.43081e-05	0.00235313
FAM227A	ENSG00000184949	-1.47877	-1.48029	3.57256	9.43604e-05	0.00235313
PFN1	ENSG00000108518	-1.20624	-1.20635	6.9315	9.48373e-05	0.00236244
SYK	ENSG00000165025	-1.32324	-1.32379	4.94111	9.52933e-05	0.00237121
AP000473.5	ENSG00000228798	2.27575	2.3073	-0.0198125	9.73424e-05	0.00241725
CPZ	ENSG00000109625	2.91728	3.03099	-1.12962	9.73551e-05	0.00241725
HIST1H4A	ENSG00000278637	-2.04948	-2.0567	2.22861	9.76994e-05	0.00242316
TNPO1P2	ENSG00000230662	-2.9289	-2.99989	-0.0788885	9.90096e-05	0.00245299
RP11-508N22.12	ENSG00000272983	-1.5371	-1.54169	2.05631	9.96326e-05	0.00246575
PRAM1	ENSG00000133246	2.08741	2.10276	0.97735	9.97809e-05	0.00246674
EXOC3L2	ENSG00000283632	-2.10855	-2.13078	0.643878	0.000101443	0.00250511
SCFD2	ENSG00000184178	-1.27501	-1.27562	4.51244	0.000101981	0.00251567
MMP26	ENSG00000167346	2.39941	2.42419	0.825033	0.000103114	0.00254089
DNAJB4	ENSG00000162616	1.46732	1.46784	4.92679	0.00010537	0.00259244
WWC1	ENSG00000113645	-1.46669	-1.46683	6.89324	0.000105434	0.00259244
RP11-375I20.6	ENSG00000260633	2.00542	2.01657	1.25377	0.000106126	0.0026048
RP11-757F18.5	ENSG00000261488	-1.73745	-1.74072	2.90544	0.000106165	0.0026048
E2F3-IT1	ENSG00000224707	-1.76856	-1.78098	0.980321	0.000106647	0.00261383
PLGRKT	ENSG00000107020	-1.40714	-1.40871	3.37442	0.000107034	0.00262049
PYCARD	ENSG00000103490	-1.7358	-1.7399	2.5762	0.000107476	0.00262849
CDA	ENSG00000158825	-2.50661	-2.55977	-0.303481	0.000108072	0.00264024
U1	ENSG00000277918	1.88866	1.91346	-0.0352164	0.000108812	0.00265548
KIF18A	ENSG00000121621	-1.87637	-1.88159	2.43424	0.000109711	0.00267455
NIPSNAP3B	ENSG00000165028	1.56638	1.57183	1.61457	0.000109961	0.00267779
HGD	ENSG00000113924	1.54002	1.5404	5.53552	0.000110137	0.00267922
LIMS4	ENSG00000256671	1.95794	1.97211	0.731935	0.000111009	0.00269755
TREM1	ENSG00000124731	-2.37929	-2.38895	2.09389	0.000112174	0.00272124
C2ORF48	ENSG00000163009	-2.58399	-2.65439	-0.216265	0.000112222	0.00272124
BCL3	ENSG00000069399	-1.50025	-1.50137	3.98615	0.000113699	0.00275412
TEAD4	ENSG00000197905	-1.43005	-1.43148	3.56987	0.000113915	0.00275644
DNMT1	ENSG00000130816	-1.22268	-1.22282	6.50088	0.000115294	0.00278685
AC005262.2	ENSG00000267688	-2.19525	-2.22858	0.0947088	0.000116735	0.00281869
STMN3	ENSG00000197457	-1.71459	-1.71745	2.93531	0.000117216	0.0028273
GCHFR	ENSG00000137880	-1.66559	-1.67137	1.7559	0.000117915	0.00284116
JAKMIP1	ENSG00000152969	-1.92719	-1.94808	0.497446	0.000118395	0.00284972
RP11-540A21.2	ENSG00000245522	1.74931	1.75703	1.59022	0.000119211	0.00286635
FAM131B	ENSG00000159784	-1.98294	-1.99242	1.43029	0.000119743	0.0028761
AHNAK2	ENSG00000185567	-1.50678	-1.50698	6.49795	0.000119887	0.00287652
HSPA1A	ENSG00000204389	1.61585	1.61587	9.84046	0.000121483	0.00291177
LAMA5	ENSG00000130702	-1.34155	-1.34161	8.07232	0.000122238	0.00292677
SPDL1	ENSG00000040275	-1.52727	-1.52884	3.57608	0.000127316	0.00304518
MT1L	ENSG00000260549	-1.72576	-1.73003	2.50905	0.000129142	0.00308563
VSTM2L	ENSG00000132821	-2.73067	-2.73309	4.20248	0.000129467	0.00308833
SNORD13	ENSG00000239039	1.76337	1.7694	1.77513	0.000129526	0.00308833
ZNF540	ENSG00000171817	1.42417	1.42618	2.78364	0.000130306	0.00310367
SHB	ENSG00000107338	-1.3966	-1.39752	4.1161	0.000130984	0.00311657
GSKIP	ENSG00000100744	-1.43635	-1.43699	4.75624	0.000131454	0.00312449
KLF3-AS1	ENSG00000231160	1.50265	1.50444	3.2146	0.000131855	0.00313002
ALDH1A3	ENSG00000184254	-1.28634	-1.28636	9.35188	0.000131961	0.00313002
RP11-359M6.2	ENSG00000257604	2.26764	2.28781	0.823845	0.000132607	0.00314209
TSC1	ENSG00000165699	1.1083	1.10837	7.13438	0.000133408	0.00315656
RN7SL280P	ENSG00000244671	2.16688	2.20613	-0.378607	0.000133495	0.00315656
PCDH1	ENSG00000156453	-1.24459	-1.24473	6.57575	0.000134056	0.00316655
ACOX3	ENSG00000087008	1.20362	1.20378	6.07977	0.000134872	0.00318253
LINC01179	ENSG00000249500	-2.32341	-2.36697	-0.200695	0.000135319	0.00318978
SLC52A2	ENSG00000185803	-1.32589	-1.32645	4.69552	0.000136514	0.00321463
SPCS3	ENSG00000129128	-1.27381	-1.27395	6.6568	0.000137356	0.00323112
ANXA10	ENSG00000109511	-2.45097	-2.48543	0.217549	0.000137579	0.00323304
LBP	ENSG00000129988	-5.03919	-5.28478	0.101294	0.000138126	0.00324255
ASPN	ENSG00000106819	1.822	1.83094	1.17643	0.00013873	0.00325209
RP11-1036E20.9	ENSG00000214797	2.47904	2.52457	-0.244717	0.000138818	0.00325209
MCM7	ENSG00000166508	-1.28358	-1.28373	6.62198	0.000139701	0.00326943
GREB1	ENSG00000196208	1.70053	1.70075	6.37551	0.000140174	0.00327715
ARRB1	ENSG00000137486	1.23355	1.23383	5.42343	0.000143315	0.00334715
AC005042.4	ENSG00000204380	2.47878	2.53375	-0.535857	0.000144094	0.00336189
SLC30A4	ENSG00000104154	1.38804	1.38833	5.81921	0.000144958	0.00337859
RP1-86C11.7	ENSG00000272468	2.0703	2.09761	0.0209915	0.000145197	0.00338071
RWDD2B	ENSG00000156253	-1.41815	-1.41982	3.38319	0.000145399	0.00338198
FNDC10	ENSG00000228594	-2.3065	-2.35675	-0.441153	0.000146751	0.00340995
MIRLET7C	ENSG00000199030	2.18792	2.22898	-0.415224	0.000148339	0.00344334
CLDN4	ENSG00000189143	-1.56179	-1.56187	7.79594	0.00015203	0.00352482
TYMP	ENSG00000025708	-1.38691	-1.38785	4.09817	0.000152158	0.00352482
SLC18A2	ENSG00000165646	1.71616	1.72438	1.3805	0.000152573	0.00353085
TACC3	ENSG00000013810	-1.72406	-1.72555	4.00264	0.000154449	0.00357063
PDE8B	ENSG00000113231	1.40734	1.40763	5.62631	0.000155421	0.00358947
TTLL12	ENSG00000100304	-1.30121	-1.3016	5.16028	0.000155815	0.00359406
PAPPA-AS1	ENSG00000256040	1.83653	1.84729	1.12082	0.000155935	0.00359406
B4GALNT4	ENSG00000182272	-1.66425	-1.66606	3.58968	0.000158313	0.00364519
TIMELESS	ENSG00000111602	-1.45966	-1.46021	4.96642	0.000158612	0.00364839
RP11-379F4.7	ENSG00000272087	-1.90507	-1.92282	0.968914	0.000159033	0.0036544
PCK2	ENSG00000100889	-1.36815	-1.36926	3.85518	0.000159243	0.00365554
CTB-107G13.1	ENSG00000234715	2.41205	2.45098	0.136703	0.000159645	0.00366108
KNSTRN	ENSG00000128944	-1.42513	-1.42608	4.22856	0.000160024	0.0036661
RAD51AP1	ENSG00000111247	-1.95965	-1.96376	2.81235	0.000160544	0.00367382
2008-09-01	ENSG00000164402	-1.15483	-1.15499	6.26697	0.000160683	0.00367382
DMAP1	ENSG00000178028	1.24791	1.24827	5.0835	0.00016122	0.00368239
RP11-1069G10.1	ENSG00000259370	2.06659	2.07981	1.03042	0.000161628	0.00368803
SMAGP	ENSG00000170545	-1.34749	-1.34889	3.48999	0.00016237	0.00370127
MIR3671	ENSG00000265996	2.01919	2.04992	-0.173982	0.000163336	0.00371956
CTD-2284J15.1	ENSG00000254231	2.42189	2.44364	0.540013	0.000166255	0.00378226
THSD7A	ENSG00000005108	1.37116	1.37155	5.10479	0.000168014	0.00381692
CTC-325J23.2	ENSG00000249655	-1.99313	-2.03988	-0.512645	0.000168113	0.00381692
UCN2	ENSG00000145040	-1.72142	-1.72944	1.61229	0.000169586	0.00384653
EPHA2	ENSG00000142627	-1.58386	-1.58411	6.29878	0.000170207	0.00385678
MIR4756	ENSG00000265595	3.18979	3.34089	-0.996546	0.000173738	0.0039329
SLC50A1	ENSG00000169241	-1.3387	-1.33923	4.80257	0.000175678	0.00397286
LACTB2	ENSG00000147592	-1.34922	-1.35018	4.09937	0.000178715	0.00403293
CHN2	ENSG00000106069	1.34212	1.34366	3.16294	0.000178743	0.00403293
HIST2H3D	ENSG00000183598	-1.58925	-1.59109	3.54282	0.000178914	0.00403293
CYTL1	ENSG00000170891	-2.34209	-2.36573	0.645596	0.000179041	0.00403293
PCSK9	ENSG00000169174	-2.80026	-2.82644	0.964606	0.000179475	0.00403872
MUC5B	ENSG00000117983	-3.0693	-3.07127	5.61816	0.000179868	0.00404357
LGALS9C	ENSG00000171916	-2.85199	-2.89732	0.607295	0.000181866	0.00408195
GDPGP1	ENSG00000183208	-1.44603	-1.4478	3.21489	0.000181933	0.00408195
ACPP	ENSG00000014257	1.58963	1.58967	9.61413	0.000182138	0.00408255
FPR2	ENSG00000171049	-2.22662	-2.24794	0.68845	0.000184946	0.0041414
E2F3	ENSG00000112242	-1.2765	-1.27715	4.4707	0.000185957	0.00415997
RP11-275I14.4	ENSG00000234478	-2.15724	-2.20671	-0.462036	0.000187622	0.00419311
ITGB2	ENSG00000160255	-1.87797	-1.88054	3.57842	0.000188214	0.00420081
AASS	ENSG00000008311	1.10449	1.1047	5.6148	0.000188365	0.00420081
ARPC5L	ENSG00000136950	-1.23172	-1.23226	4.6283	0.000188519	0.00420081
RP11-599B13.9	ENSG00000275011	1.69742	1.70065	2.43065	0.000189428	0.00421695
MSMO1	ENSG00000052802	-1.63728	-1.63763	5.98245	0.000191982	0.0042655
MYBPC1	ENSG00000196091	2.11106	2.11188	5.28435	0.000192108	0.0042655
KCNAB1	ENSG00000169282	1.86511	1.8703	2.3266	0.00019217	0.0042655
NLRP3P1	ENSG00000277883	-1.87585	-1.89317	0.651852	0.000192792	0.00427516
AF001548.3	ENSG00000280429	1.75181	1.76094	1.0903	0.000195855	0.00433812
TRGJP2	ENSG00000211688	2.79022	2.83823	0.107355	0.000196012	0.00433812
CECR2	ENSG00000099954	1.35252	1.35323	4.19102	0.000198068	0.00437938
RP11-244F12.3	ENSG00000259498	-2.57619	-2.58635	2.79654	0.000198838	0.00439214
HIGD1A	ENSG00000181061	-1.59257	-1.59366	4.15894	0.000200513	0.00442485
DUSP26	ENSG00000133878	2.19376	2.23657	-0.505741	0.000202406	0.00446233
SCGB3A1	ENSG00000161055	-2.69184	-2.73858	0.000319429	0.000203005	0.0044712
HCP5	ENSG00000206337	-1.98906	-1.99109	3.54926	0.000205384	0.00451923
CD151	ENSG00000177697	-1.19612	-1.19623	6.89096	0.000206082	0.00452897
MIR5087	ENSG00000283676	2.38589	2.4578	-0.890763	0.000206223	0.00452897
PAK6	ENSG00000137843	-1.56531	-1.57021	1.98359	0.000208603	0.00457684
PPA1	ENSG00000180817	-1.26379	-1.26391	6.92625	0.000208817	0.00457712
CH17-360D5.3	ENSG00000273760	-1.51461	-1.51682	3.35319	0.000210525	0.00461013
WDR62	ENSG00000075702	-1.4641	-1.46596	3.23399	0.000210947	0.00461496
GALNT6	ENSG00000139629	-1.33513	-1.33645	3.61493	0.000211741	0.00462788
AQP7P1	ENSG00000186466	-2.09573	-2.11536	0.571062	0.000215097	0.00469673
GALNT9	ENSG00000182870	-1.69689	-1.70483	1.36991	0.000215691	0.00470519
ATP1A1	ENSG00000163399	-1.27412	-1.27415	9.24314	0.000216343	0.00471491
VSTM5	ENSG00000214376	-2.30661	-2.33471	0.49365	0.000222033	0.00483431
LINC01341	ENSG00000227953	1.64676	1.64886	3.19802	0.000222258	0.00483459
ALDOA	ENSG00000149925	-1.15085	-1.15088	8.72428	0.000226221	0.0049161
MIR3648-1	ENSG00000275708	-1.40446	-1.40457	6.95295	0.000226698	0.00492178
CTD-2353F22.2	ENSG00000279400	-1.86054	-1.88126	0.510373	0.000227449	0.00493199
SAPCD1	ENSG00000228727	-2.30136	-2.37891	-0.766163	0.0002276	0.00493199
RUNX1	ENSG00000159216	-1.30169	-1.30188	6.22622	0.000228389	0.00494438
CTSB	ENSG00000164733	-1.32787	-1.32789	9.14104	0.000233029	0.00504005
TNPO1P3	ENSG00000229586	-3.09129	-3.11894	1.53177	0.000233837	0.00505275
CD14	ENSG00000170458	-1.76578	-1.76889	3.01499	0.00023577	0.00508968
H2AFY2	ENSG00000099284	-1.19997	-1.20078	4.07836	0.00023646	0.00509975
MIR621	ENSG00000207652	-1.90377	-1.92573	0.346762	0.000237228	0.00511075
MMP1	ENSG00000196611	-2.5935	-2.59525	5.48659	0.000237559	0.00511075
C1QBP	ENSG00000108561	-1.17576	-1.1759	6.59715	0.000237641	0.00511075
CCM2	ENSG00000136280	-1.1586	-1.15911	4.6128	0.000241634	0.00519171
TYRP1	ENSG00000107165	-3.56599	-3.60388	1.22212	0.000243332	0.00522328
RP11-700H6.1	ENSG00000247011	1.48993	1.49531	1.56454	0.000245289	0.00526033
SLC2A3P2	ENSG00000185031	1.48231	1.48641	1.9387	0.000245939	0.00526932
TTC9	ENSG00000133985	-1.46734	-1.46825	4.10943	0.000247377	0.00529517
RSRP1	ENSG00000117616	1.10596	1.10601	7.65061	0.000248255	0.00530899
U1	ENSG00000274210	1.6296	1.63338	2.13619	0.000249022	0.00532039
TLL1	ENSG00000038295	-1.59194	-1.59328	3.8768	0.000250996	0.00535757
FGF10	ENSG00000070193	1.80087	1.80401	2.55296	0.000252404	0.00538257
RP11-246K15.1	ENSG00000253821	2.75816	2.82541	-0.341872	0.000252916	0.00538845
ZNF266	ENSG00000174652	1.09885	1.099	6.06393	0.000253215	0.00538979
RP11-333O1.1	ENSG00000261117	-2.64719	-2.72825	-0.696046	0.000253841	0.00539808
PKP1	ENSG00000081277	-1.22895	-1.22916	6.10447	0.000259021	0.00550311
CHRM1	ENSG00000168539	1.89737	1.90118	2.63055	0.000260199	0.005523
VPS26AP1	ENSG00000240375	2.40402	2.46438	-0.670297	0.000260676	0.00552798
TLR2	ENSG00000137462	-1.4036	-1.40549	3.06456	0.000262942	0.00557085
MXI1	ENSG00000119950	1.18152	1.18173	5.68992	0.000263933	0.00558266
SHH	ENSG00000164690	-1.92181	-1.93058	1.75248	0.000264076	0.00558266
STX18-AS1	ENSG00000247708	-1.46844	-1.47198	2.35857	0.000264233	0.00558266
HERC5	ENSG00000138646	1.31748	1.31803	4.55904	0.000267002	0.00563595
EPN3	ENSG00000049283	-1.45936	-1.46071	3.67574	0.000270785	0.00571051
RBM43P1	ENSG00000239263	-2.19465	-2.25736	-0.68151	0.000272226	0.00573561
NR3C2	ENSG00000151623	1.17804	1.17872	4.00515	0.000272723	0.00574077
RP11-212I21.3	ENSG00000279030	2.33884	2.37037	0.00788018	0.000274886	0.00578098
KRT16P4	ENSG00000229526	-2.86004	-2.96634	-0.645928	0.00027577	0.0057942
RP11-88I18.2	ENSG00000233178	-1.3186	-1.3203	3.2498	0.000276023	0.0057942
NXNL2	ENSG00000130045	1.67091	1.68835	0.224051	0.0002764	0.00579442
CLCN1	ENSG00000188037	-2.15362	-2.19943	-0.333346	0.000276636	0.00579442
CLDN1	ENSG00000163347	1.298	1.29825	5.75906	0.000276795	0.00579442
ALDH7A1P1	ENSG00000251400	1.53978	1.54675	1.23006	0.000278853	0.00583214
MAPKAPK3	ENSG00000114738	-1.26925	-1.26955	5.53933	0.000279596	0.00584135
SLCO4A1-AS1	ENSG00000232803	-2.5245	-2.59266	-0.475843	0.000279805	0.00584135
CLN3	ENSG00000188603	1.31958	1.32144	2.82707	0.0002804	0.00584841
RNU1-2	ENSG00000207005	1.52453	1.5301	1.69289	0.000285216	0.00594342
ZNF503-AS1	ENSG00000226051	2.16607	2.17561	1.4744	0.000288432	0.00600497
NPM1P25	ENSG00000229417	1.78153	1.79468	0.730142	0.000289574	0.00602324
FANCI	ENSG00000140525	-1.65341	-1.65382	5.6347	0.000292477	0.00607808
SCO2	ENSG00000130489	-1.39171	-1.39343	3.22355	0.00029399	0.00610396
CSPG4P10	ENSG00000276710	1.49699	1.49893	3.02248	0.000297637	0.00617408
COL6A3	ENSG00000163359	-1.33513	-1.33517	8.56182	0.000301577	0.00625011
PRR11	ENSG00000068489	-1.7784	-1.78162	2.93961	0.000302236	0.0062581
LUCAT1	ENSG00000248323	-2.51895	-2.52345	3.52274	0.000302867	0.00626547
CCDC71L	ENSG00000253276	-1.58402	-1.58466	4.98665	0.000303308	0.00626892
MYD88	ENSG00000172936	-1.26907	-1.26999	3.89849	0.000307893	0.00635792
MIR604	ENSG00000207612	1.55632	1.56256	1.39114	0.000308816	0.00637122
KRT20	ENSG00000171431	-2.91035	-2.93636	1.5941	0.000311604	0.00642294
RPSAP36	ENSG00000243175	1.3852	1.38786	2.34385	0.000313395	0.00645402
LAIR1	ENSG00000167613	-1.49472	-1.4977	2.69899	0.000314839	0.00647215
HMGN1P24	ENSG00000226977	-2.44242	-2.5088	-0.567492	0.000314843	0.00647215
SLC16A3	ENSG00000141526	-1.48921	-1.48952	5.94277	0.000315886	0.00648774
C17ORF58	ENSG00000186665	1.29008	1.29115	3.60076	0.000319651	0.00655627
RP4-758J18.10	ENSG00000225285	-2.15012	-2.17244	0.818621	0.000319797	0.00655627
PCNA	ENSG00000132646	-1.37046	-1.37067	6.20726	0.000321207	0.00657926
KIAA1524	ENSG00000163507	-1.51806	-1.51956	3.68393	0.000322017	0.00658994
SSBP4	ENSG00000130511	-1.32291	-1.32367	4.31996	0.000323535	0.00661507
FARSB	ENSG00000116120	-1.25012	-1.25048	5.29628	0.000326623	0.00666929
CARD10	ENSG00000100065	-1.39662	-1.39725	4.57541	0.000326771	0.00666929
TP73	ENSG00000078900	-1.6048	-1.60955	2.25886	0.000327499	0.00667817
CACNA1D	ENSG00000157388	1.79361	1.79392	6.54442	0.00032873	0.00669462
MIR2052HG	ENSG00000254349	-2.47465	-2.51297	0.194013	0.000328893	0.00669462
RP11-464C19.3	ENSG00000226005	2.69373	2.79111	-0.96427	0.000329202	0.00669495
RP3-510D11.4	ENSG00000281937	-2.04656	-2.08058	-0.0295055	0.000333773	0.00678187
B4GALT2	ENSG00000117411	-1.21541	-1.21586	4.89003	0.000334179	0.00678407
RP11-775C24.4	ENSG00000279834	2.04246	2.05858	0.62475	0.000336608	0.00682731
CTD-2562J15.6	ENSG00000267275	1.89871	1.92333	-0.104711	0.000337918	0.00684585
MCM5	ENSG00000100297	-1.40878	-1.40907	5.76828	0.000338122	0.00684585
CRYAB	ENSG00000109846	1.46785	1.4685	4.65413	0.000338931	0.00685613
SPP1	ENSG00000118785	-2.28647	-2.28894	3.61039	0.00034208	0.00691372
STAG3L5P	ENSG00000242294	1.31365	1.3141	4.79361	0.000344781	0.00696213
AF186192.5	ENSG00000255085	1.61714	1.62669	0.874757	0.000347439	0.00700961
U1	ENSG00000275405	1.64772	1.65115	2.37406	0.000350051	0.00705607
PRUNE2	ENSG00000106772	1.48521	1.48528	8.00067	0.000350556	0.00705657
SERPINB3	ENSG00000057149	-4.55476	-4.55616	8.00979	0.000350695	0.00705657
CCDC18	ENSG00000122483	-1.43302	-1.43438	3.6645	0.000354104	0.0071189
CDRT1	ENSG00000241322	-1.93424	-1.95788	0.487923	0.000354465	0.00711988
ABCB5	ENSG00000004846	3.56956	3.7272	-0.613469	0.00035602	0.00714481
BACH2	ENSG00000112182	1.29182	1.29228	4.88179	0.000358553	0.00718857
AF127936.5	ENSG00000226751	2.41741	2.45574	-0.149399	0.00035898	0.00718857
CEACAM5	ENSG00000105388	-3.47878	-3.48283	4.86142	0.000359255	0.00718857
MYO1H	ENSG00000174527	-2.49855	-2.57136	-0.513602	0.00035946	0.00718857
HSPA1B	ENSG00000204388	1.47697	1.47699	9.72822	0.000361266	0.00721836
HAS2	ENSG00000170961	-2.14738	-2.15072	3.55588	0.000361885	0.0072244
TP63	ENSG00000073282	-1.39168	-1.39195	6.16007	0.000362838	0.0072371
DOCK11P1	ENSG00000259000	2.80776	2.85881	-0.15613	0.000363735	0.00724865
C1ORF106	ENSG00000163362	-1.2238	-1.22422	5.08235	0.000365665	0.00728076
NPNT	ENSG00000168743	1.17233	1.17245	6.70776	0.000368821	0.00733718
DSG3	ENSG00000134757	-1.76026	-1.76159	4.52312	0.000370633	0.00736479
NIPA2	ENSG00000140157	-1.13793	-1.1382	5.4581	0.000370854	0.00736479
CASP12	ENSG00000204403	2.10857	2.12831	0.611433	0.000373965	0.00742011
MAF	ENSG00000178573	1.17647	1.1768	5.16676	0.000375972	0.00744805
LRRC8A	ENSG00000136802	-1.10485	-1.10496	6.59234	0.000376026	0.00744805
C14ORF80	ENSG00000185347	-1.39477	-1.39671	3.11033	0.000378733	0.00749517
RP11-63I8.1	ENSG00000279829	-2.06532	-2.11503	-0.409837	0.000386698	0.00764616
DCBLD1	ENSG00000164465	-1.1855	-1.18615	4.35185	0.000387208	0.00764961
HMGCS2	ENSG00000134240	2.07371	2.07405	6.82595	0.000388108	0.00766078
RTN4RL1	ENSG00000185924	-1.72086	-1.72499	2.28394	0.000389737	0.00768627
RANBP1	ENSG00000099901	-1.2437	-1.244	5.52251	0.000390755	0.00769749
SLC30A10	ENSG00000196660	2.29349	2.34707	-0.493223	0.00039098	0.00769749
BRD8	ENSG00000112983	1.14569	1.1458	6.62038	0.000391742	0.00770583
RNU6-943P	ENSG00000252769	3.14276	3.29679	-1.27468	0.00039491	0.00776145
LINC01293	ENSG00000230836	-3.60429	-3.74302	-0.352897	0.000396313	0.00778234
MUC4	ENSG00000145113	-2.7263	-2.72771	6.46612	0.000399325	0.00783474
PABPC1L2B-AS1	ENSG00000226725	1.60536	1.61366	1.62044	0.000401541	0.00787144
TAP1	ENSG00000168394	-1.19415	-1.19436	5.85854	0.000402412	0.00788118
HS3ST1	ENSG00000002587	-1.45565	-1.45988	2.10689	0.000402728	0.00788118
CLDN7	ENSG00000181885	-1.33748	-1.33783	5.50224	0.000403759	0.00789458
VPS9D1-AS1	ENSG00000261373	-1.75295	-1.76384	1.07056	0.000406664	0.00794457
FAM129B	ENSG00000136830	-1.19717	-1.1972	8.33818	0.00040974	0.00799782
MS4A6A	ENSG00000110077	-2.13533	-2.14284	2.36947	0.000410352	0.00800291
UBE2Q2P6	ENSG00000275695	1.91482	1.94277	-0.272156	0.000417961	0.00814435
CCNF	ENSG00000162063	-1.59874	-1.59973	4.32116	0.000418991	0.00815746
MIR3648-2	ENSG00000264462	-1.41279	-1.41291	6.91943	0.000421291	0.00819525
SAMD13	ENSG00000203943	1.77539	1.78755	1.08854	0.000423447	0.00823016
SGIP1	ENSG00000118473	1.31803	1.31864	4.46138	0.000424356	0.00824081
SPAG5	ENSG00000076382	-1.38892	-1.38961	4.59913	0.00042661	0.00827754
KRT89P	ENSG00000274928	1.8652	1.88539	0.16832	0.000427158	0.00827962
RPL5P9	ENSG00000236330	2.50939	2.58181	-0.883465	0.000427443	0.00827962
ETHE1	ENSG00000105755	-1.23408	-1.23479	4.26359	0.000427891	0.00828128
MYO3A	ENSG00000095777	-2.31114	-2.33884	0.622232	0.000429526	0.00830587
RP11-1102P22.3	ENSG00000279410	1.63686	1.65179	0.294934	0.000430497	0.0083176
BEX2	ENSG00000133134	1.30213	1.30336	3.45479	0.000432475	0.00834874
GAB2	ENSG00000033327	1.50389	1.50439	4.93431	0.000433459	0.00836067
RP11-11M20.4	ENSG00000283078	1.53261	1.53659	1.92758	0.000437447	0.00843045
NCCRP1	ENSG00000188505	-2.00081	-2.02036	0.862607	0.000438553	0.00844464
RP5-1158E12.3	ENSG00000231566	-1.57808	-1.58506	1.66488	0.00044477	0.00855713
HCAR2	ENSG00000182782	-1.65587	-1.66775	1.1666	0.000446442	0.00858207
BEND3	ENSG00000178409	-1.29833	-1.29985	3.28482	0.000449226	0.00862831
RP11-20B7.1	ENSG00000242741	3.38325	3.56847	-1.10532	0.000450202	0.0086398
NRCAM	ENSG00000091129	-2.21542	-2.21797	3.59765	0.000450788	0.00864377
MIR663AHG	ENSG00000227195	-1.36022	-1.36024	9.04297	0.000461288	0.00883462
DENND3	ENSG00000105339	1.30412	1.30431	5.93842	0.000461516	0.00883462
RERGL	ENSG00000111404	2.66881	2.71827	0.246661	0.000462939	0.00885443
RP13-20L14.1	ENSG00000260011	2.25103	2.31913	-0.774692	0.000465882	0.00890327
AQP4	ENSG00000171885	1.8213	1.84773	-0.0182075	0.000467967	0.00893562
CYBB	ENSG00000165168	-2.8861	-2.89126	3.80435	0.000469364	0.0089548
TYMS	ENSG00000176890	-1.92616	-1.92808	3.81818	0.000472384	0.0090049
CIITA	ENSG00000179583	-1.95501	-1.95743	3.70218	0.000474099	0.00903004
SLC2A6	ENSG00000160326	-1.74517	-1.75236	1.76805	0.000479796	0.00913094
RNU5E-1	ENSG00000199347	1.78132	1.80182	0.313252	0.000487298	0.00926597
NOX1	ENSG00000007952	-3.19288	-3.37318	-0.487291	0.00048853	0.00928167
TNFRSF10C	ENSG00000173535	1.50873	1.51327	2.10603	0.000493732	0.00937268
ZNF292	ENSG00000188994	1.13123	1.13127	8.03552	0.000497394	0.00942734
GLDN	ENSG00000186417	-2.67641	-2.68736	1.93768	0.000497437	0.00942734
AC004381.8	ENSG00000283399	3.11288	3.19256	-0.491424	0.000498431	0.00943834
OR51T1	ENSG00000176900	2.1747	2.21634	-0.139833	0.000508258	0.00961644
MGP	ENSG00000111341	-1.31813	-1.31824	6.85761	0.000510985	0.00966003
MAT2A	ENSG00000168906	-1.08025	-1.0803	7.703	0.000524522	0.00990773
UNC5B	ENSG00000107731	-1.25329	-1.25362	5.56089	0.000525415	0.0099164
CD163L1	ENSG00000177675	-2.35491	-2.36304	2.23612	0.00052658	0.00993017
C15ORF48	ENSG00000166920	-2.41857	-2.42304	3.51926	0.000528301	0.0099544
SLC6A2	ENSG00000103546	2.14774	2.17405	-0.00925184	0.000534542	0.0100637
PBXIP1	ENSG00000163346	1.16642	1.16654	6.52556	0.00053648	0.0100918
RP11-260E18.1	ENSG00000246214	2.75414	2.83963	-0.774763	0.000545802	0.0102587
ANGPTL7	ENSG00000171819	2.95381	3.02297	-0.199404	0.000549989	0.0103289
UBXN10	ENSG00000162543	1.61318	1.62344	0.909362	0.000552611	0.0103696
SMC2	ENSG00000136824	-1.27513	-1.27552	5.18111	0.000553709	0.0103817
AF165138.7	ENSG00000243440	2.81035	2.91071	-0.661526	0.000556846	0.0104319
ADAT1	ENSG00000065457	-1.13622	-1.13663	4.96071	0.000559514	0.0104698
BIRC3	ENSG00000023445	-1.47529	-1.47552	6.29031	0.000559784	0.0104698
TACC2	ENSG00000138162	1.29455	1.29461	7.50459	0.000560533	0.0104752
CD59	ENSG00000085063	-1.1841	-1.18412	9.61665	0.000567114	0.0105815
ZBTB16	ENSG00000109906	-1.19527	-1.19559	5.1212	0.000567778	0.0105815
CH17-360D5.2	ENSG00000276850	-1.38165	-1.38376	3.01517	0.000568007	0.0105815
TRGV10	ENSG00000211694	2.5239	2.59059	-0.593331	0.000568074	0.0105815
RP11-424M22.1	ENSG00000256450	-1.96205	-1.99168	0.089833	0.000571743	0.0106411
ADCY1	ENSG00000164742	1.81589	1.81674	4.6256	0.000574197	0.0106781
RP11-134L10.1	ENSG00000272941	2.22895	2.26126	-0.0565694	0.000578222	0.0107442
CORO2B	ENSG00000103647	-1.87821	-1.88418	2.01759	0.000578693	0.0107442
CTC-529P8.1	ENSG00000250072	-2.07698	-2.10352	0.271227	0.0005825	0.0108061
PTPRO	ENSG00000151490	-2.23164	-2.27613	-0.0374405	0.000588187	0.0109027
RP11-734K23.9	ENSG00000277701	-1.77003	-1.77268	3.0591	0.000593431	0.010991
PGK1	ENSG00000102144	-1.36854	-1.36857	8.78655	0.000596579	0.0110403
OR51H2P	ENSG00000198217	2.18734	2.21923	0.25484	0.000599366	0.0110829
ANG	ENSG00000214274	1.35845	1.3611	2.41616	0.000600748	0.0110995
MMP7	ENSG00000137673	-2.37006	-2.3711	6.5168	0.000605125	0.0111713
LRFN4	ENSG00000173621	-1.367	-1.36896	3.11799	0.00060943	0.0112396
ANKRD53	ENSG00000144031	2.14132	2.18075	-0.328753	0.000609809	0.0112396
APOLD1	ENSG00000178878	-1.40193	-1.40231	5.44288	0.000613787	0.0113038
GAB1	ENSG00000109458	1.15697	1.15718	5.67909	0.000618867	0.0113882
MIR99A	ENSG00000207638	2.84592	2.97056	-1.06074	0.000626893	0.0115265
EBI3	ENSG00000105246	-2.02188	-2.0598	-0.345523	0.000635164	0.0116692
WDSUB1	ENSG00000196151	1.25816	1.25899	3.90365	0.000637768	0.0117076
DHRS9	ENSG00000073737	-3.44597	-3.45051	4.3841	0.000640429	0.011747
LINP1	ENSG00000223784	-2.23297	-2.27843	-0.0193038	0.000644777	0.0118173
ABCC6P1	ENSG00000256340	2.16801	2.20735	-0.204479	0.000651233	0.011926
KRT16	ENSG00000186832	-1.53018	-1.53104	4.50799	0.000652266	0.0119336
TBC1D17	ENSG00000104946	1.19919	1.19957	4.86681	0.000652693	0.0119336
RASSF6	ENSG00000169435	1.16453	1.16475	5.61838	0.00066359	0.0121231
PTGES	ENSG00000148344	-1.62652	-1.62753	4.67055	0.000674531	0.0123132
SMCO2	ENSG00000165935	-2.00229	-2.02211	0.789649	0.000681584	0.0124228
CCDC102B	ENSG00000150636	-1.48845	-1.49193	2.44958	0.000681627	0.0124228
LMBR1L	ENSG00000139636	1.091	1.09116	5.93433	0.000688013	0.0125292
LRRC37B	ENSG00000185158	1.09449	1.09487	4.76339	0.000698837	0.0127162
RP11-467H10.1	ENSG00000213542	2.00383	2.02515	0.252682	0.000701028	0.0127391
OR8R1P	ENSG00000256347	-2.89204	-3.04183	-0.803889	0.000701212	0.0127391
NANOGP7	ENSG00000258774	-2.36804	-2.42723	-0.386225	0.000704798	0.0127907
FAM134B	ENSG00000154153	1.2434	1.24438	3.66303	0.000705177	0.0127907
PRIM1	ENSG00000198056	-1.44273	-1.44477	3.01307	0.000706041	0.0127962
ACKR1	ENSG00000213088	-2.87418	-2.90496	0.627216	0.000709381	0.0128465
KCNQ5-IT1	ENSG00000233844	-1.86868	-1.88236	1.02826	0.000713671	0.012914
PLOD2	ENSG00000152952	-1.58486	-1.58505	6.75271	0.00071511	0.0129208
RP11-887P2.3	ENSG00000186076	-1.20559	-1.20695	3.42761	0.00071578	0.0129208
USP51	ENSG00000247746	1.32653	1.32937	2.25474	0.000716018	0.0129208
NDST4	ENSG00000138653	2.16816	2.20801	-0.380954	0.000716313	0.0129208
U1	ENSG00000273768	1.4222	1.42661	1.79324	0.000718505	0.0129501
SLC27A4	ENSG00000167114	-1.21474	-1.21542	4.23884	0.000722464	0.0130112
CBX7	ENSG00000100307	1.27375	1.27409	5.1582	0.000725261	0.0130513
RBM20	ENSG00000203867	1.7522	1.75767	1.83711	0.000727585	0.0130828
EME1	ENSG00000154920	-1.81991	-1.82762	1.83165	0.000729136	0.013095
SLC38A5	ENSG00000017483	-1.51867	-1.52421	1.81508	0.000729412	0.013095
BRI3BP	ENSG00000184992	-1.28399	-1.28428	5.58683	0.000730061	0.0130963
CEACAM6	ENSG00000086548	-3.41046	-3.41481	4.55948	0.00073501	0.0131747
AC004556.1	ENSG00000276345	-1.33491	-1.33729	2.70405	0.000742218	0.0132883
SDC2	ENSG00000169439	1.25514	1.25534	5.83894	0.000743614	0.0132883
ASTN2	ENSG00000148219	1.25904	1.25931	5.52512	0.000743666	0.0132883
SLC26A2	ENSG00000155850	-2.09372	-2.094	7.10824	0.000743673	0.0132883
TFDP2	ENSG00000114126	1.09589	1.09599	6.69694	0.00074991	0.0133892
FGF17	ENSG00000158815	1.84275	1.85587	0.73995	0.000759025	0.0135412
RP11-417L19.5	ENSG00000279283	1.46502	1.46793	2.35195	0.000759606	0.0135412
RP11-85I17.2	ENSG00000279347	-2.12185	-2.16086	-0.212777	0.000764277	0.0136138
RP11-10L7.1	ENSG00000246375	2.53745	2.61605	-0.445939	0.000767708	0.0136642
PRKAG2-AS1	ENSG00000239911	1.68345	1.6994	0.254462	0.00076915	0.0136792
CD5	ENSG00000110448	2.44291	2.47458	0.337808	0.000776305	0.0137957
RASGRP1	ENSG00000172575	1.69002	1.69466	2.11974	0.000777009	0.0137975
KB-1592A4.15	ENSG00000197210	-2.14667	-2.20936	-0.715885	0.000777632	0.0137978
C21ORF2	ENSG00000160226	1.27305	1.27393	3.8218	0.000778345	0.0137997
HLA-DRA	ENSG00000204287	-1.99374	-1.99513	4.60751	0.000779192	0.013804
CLEC3A	ENSG00000166509	2.93544	3.05152	-0.563351	0.000781034	0.0138259
C9ORF84	ENSG00000165181	-2.46476	-2.49967	0.244635	0.00079118	0.0139947
ACTBL2	ENSG00000169067	-3.14677	-3.33031	-0.98118	0.000794347	0.0140398
EPHA5	ENSG00000145242	1.58704	1.59204	1.95348	0.000800336	0.0141272
SSPO	ENSG00000197558	-1.68062	-1.6833	3.08244	0.000800529	0.0141272
CLDN15	ENSG00000106404	1.30917	1.3101	3.83366	0.000803563	0.0141698
CIDEB	ENSG00000136305	-1.60625	-1.61309	1.61638	0.000811979	0.0143071
AF127936.7	ENSG00000281903	1.40719	1.41269	1.55971	0.000815502	0.0143581
RP11-350J20.12	ENSG00000273132	-2.37034	-2.44361	-0.475528	0.000818755	0.0144043
SIGLEC10	ENSG00000142512	-2.3021	-2.34319	0.0605349	0.000819408	0.0144047
RP11-177C12.1	ENSG00000249863	-1.36548	-1.37027	2.02593	0.000829253	0.0145665
CCNO	ENSG00000152669	-1.70982	-1.72157	0.945467	0.00083446	0.0146467
RP11-567P19.1	ENSG00000275927	1.67341	1.68795	0.418839	0.000842912	0.0147837
RP11-45M22.5	ENSG00000266498	1.37229	1.37528	2.15235	0.000844828	0.0148059
ADARB2	ENSG00000185736	1.64571	1.65628	1.03727	0.000846101	0.0148168
ARHGEF16	ENSG00000130762	-1.35973	-1.3603	4.69184	0.000847396	0.0148281
CATSPERB	ENSG00000133962	-1.675	-1.67642	4.14195	0.000848841	0.0148394
HNRNPAB	ENSG00000197451	-1.10374	-1.1039	6.22372	0.000849341	0.0148394
PON3	ENSG00000105852	1.60059	1.61303	0.516009	0.000855641	0.014938
CENPA	ENSG00000115163	-1.67584	-1.68406	1.59832	0.000861015	0.0150204
NRP1	ENSG00000099250	-1.32385	-1.32399	6.94359	0.000861949	0.0150252
RPS27P16	ENSG00000225907	2.19835	2.23546	-0.337585	0.000863281	0.0150369
ZNF224	ENSG00000267680	1.11	1.11021	5.64487	0.00086783	0.0151046
HAVCR2	ENSG00000135077	-1.6403	-1.64628	1.99268	0.000870535	0.0151401
SRD5A3	ENSG00000128039	-1.90875	-1.90954	5.0743	0.000872684	0.015166
FGFR3	ENSG00000068078	-1.47685	-1.47838	3.84318	0.000876632	0.015223
RP11-644F5.10	ENSG00000258311	1.67008	1.69123	-0.0804586	0.000885012	0.0153568
CTC-497E21.3	ENSG00000254670	2.46782	2.53201	-0.549692	0.000887526	0.0153768
PLP2	ENSG00000102007	-1.17055	-1.17098	4.8687	0.000888118	0.0153768
SOCS2-AS1	ENSG00000246985	-1.30562	-1.30671	3.96198	0.000888188	0.0153768
NWD1	ENSG00000188039	1.35513	1.35554	5.32773	0.000890035	0.0153971
BZW2	ENSG00000136261	-1.25847	-1.25871	5.84655	0.000890807	0.0153988
SHC1	ENSG00000160691	-1.12752	-1.12761	7.23677	0.000894089	0.0154327
KCNQ5	ENSG00000185760	-1.60052	-1.6032	3.07986	0.00089412	0.0154327
DHCR24	ENSG00000116133	-1.25194	-1.25197	8.70521	0.000895871	0.0154512
RNASE1	ENSG00000129538	-1.52394	-1.52565	3.54503	0.000896876	0.0154569
LOXL4	ENSG00000138131	1.42504	1.42564	4.99478	0.000899885	0.015497
MUC16	ENSG00000181143	-1.81096	-1.81379	3.87711	0.000900825	0.0155015
AIM1L	ENSG00000176092	-2.3025	-2.30854	3.09887	0.000901922	0.0155087
LINC01118	ENSG00000222005	1.61136	1.62633	0.357383	0.000904373	0.0155217
WDR4	ENSG00000160193	-1.26425	-1.26519	3.89703	0.000904492	0.0155217
MEGF6	ENSG00000162591	-1.36985	-1.37004	6.33687	0.000904718	0.0155217
LIF	ENSG00000128342	-2.15068	-2.15147	5.73617	0.000906471	0.0155401
PLEKHG3	ENSG00000126822	-1.18211	-1.18225	6.55322	0.000914528	0.0156558
FGR	ENSG00000000938	-1.76686	-1.7786	0.88339	0.000914733	0.0156558
MIR320A	ENSG00000208037	1.96037	1.99136	-0.123071	0.00091528	0.0156558
RP11-325P15.2	ENSG00000230832	2.59867	2.66815	-0.755376	0.000919594	0.0157178
HIST2H3A	ENSG00000203852	-1.38356	-1.3846	4.05385	0.000921962	0.0157446
MIRLET7BHG	ENSG00000197182	-1.22918	-1.22932	6.57986	0.000922543	0.0157446
RP11-613M10.9	ENSG00000255872	-1.77049	-1.7857	0.752507	0.000925645	0.0157858
MTMR7	ENSG00000003987	1.79241	1.80928	0.566961	0.000928498	0.0158226
LRR1	ENSG00000165501	-1.2774	-1.27902	3.15561	0.000929908	0.0158348
C2ORF72	ENSG00000204128	1.56861	1.56997	4.0348	0.000933796	0.0158892
ZDHHC11B	ENSG00000206077	1.57582	1.58112	1.81272	0.00094344	0.0160413
KRT15	ENSG00000171346	-2.22884	-2.229	7.92692	0.000945314	0.0160612
ATP5G1	ENSG00000159199	-1.21033	-1.211	4.30774	0.000951671	0.016154
RORA	ENSG00000069667	1.18163	1.18178	6.27804	0.000952192	0.016154
C3ORF52	ENSG00000114529	-1.30029	-1.30064	5.44157	0.000967736	0.0164055
HIST1H2AK	ENSG00000275221	-1.51036	-1.51459	2.27744	0.000975983	0.016533
FGD2	ENSG00000146192	-1.84371	-1.84925	2.29265	0.000986543	0.0166995
PRMT6	ENSG00000198890	-1.26156	-1.26274	3.65085	0.000987649	0.0167058
SORBS2	ENSG00000154556	1.13679	1.13696	6.01043	0.000988814	0.0167132
SERPINA4	ENSG00000100665	-3.76594	-4.09263	-1.34183	0.000991523	0.0167465
SLC25A5	ENSG00000005022	-1.16771	-1.16786	6.41469	0.000997911	0.016842
PRADC1	ENSG00000135617	-1.19894	-1.20069	2.85025	0.00100279	0.0169118
POLR2L	ENSG00000177700	-1.31057	-1.31127	4.39689	0.00100413	0.0169219
RP11-1082L8.3	ENSG00000255491	-2.16158	-2.22267	-0.718379	0.00100585	0.0169384
PRDX4	ENSG00000123131	-1.30564	-1.30592	5.64994	0.00100986	0.0169934
LA16C-312E8.4	ENSG00000279930	1.66791	1.68705	0.395791	0.001012	0.0170169
GALE	ENSG00000117308	-1.18214	-1.18251	5.19657	0.00101679	0.0170776
ULK4P3	ENSG00000178081	2.02167	2.06268	-0.532669	0.00101711	0.0170776
RAB17	ENSG00000124839	1.45227	1.45291	4.58479	0.00101822	0.0170836
RP11-449J21.5	ENSG00000267128	1.68967	1.7075	0.198325	0.00102657	0.017211
MYRIP	ENSG00000170011	1.45274	1.45632	2.32371	0.00103269	0.017301
MIR3190	ENSG00000265134	1.8382	1.87415	-0.579638	0.00103839	0.0173838
LINC01119	ENSG00000239332	1.79364	1.82237	-0.330396	0.00105059	0.017575
SEMA6A	ENSG00000092421	1.45175	1.45232	4.65395	0.00105185	0.0175832
GULP1	ENSG00000144366	1.32557	1.32577	6.24573	0.00106196	0.0177393
HIST1H3H	ENSG00000278828	-1.63614	-1.63691	4.8014	0.00106295	0.0177428
PSD4	ENSG00000125637	-1.25608	-1.25623	6.48005	0.00106692	0.017796
RP4-784A16.3	ENSG00000225030	-2.32077	-2.39315	-0.754997	0.00106908	0.017819
TEC	ENSG00000135605	1.23234	1.23342	3.40779	0.00107454	0.017897
AP1S3	ENSG00000152056	-1.19181	-1.19229	4.78566	0.00109918	0.0182941
CEBPD	ENSG00000221869	-1.34416	-1.34439	6.00406	0.00110057	0.0183037
PKIA	ENSG00000171033	-1.22062	-1.22161	3.93158	0.00110468	0.0183588
STRA6	ENSG00000137868	-2.12194	-2.12658	2.71497	0.00110663	0.0183778
ZNF204P	ENSG00000204789	1.32726	1.3282	3.8228	0.00110912	0.0184058
ASRGL1	ENSG00000162174	-1.67115	-1.67187	4.94025	0.00111557	0.0184913
TSPOAP1	ENSG00000005379	1.43216	1.43268	4.81002	0.0011159	0.0184913
PRODH2	ENSG00000250799	-1.63123	-1.63961	1.44898	0.00111827	0.0185171
SLC2A9	ENSG00000109667	-1.15848	-1.15927	4.13268	0.00112104	0.0185496
AQP3	ENSG00000165272	-1.47861	-1.47875	6.85207	0.00113626	0.0187651
CTD-2184D3.5	ENSG00000259712	3.07938	3.25249	-1.36398	0.00113642	0.0187651
RP11-932O9.10	ENSG00000269974	-2.14944	-2.19422	-0.279369	0.00113653	0.0187651
BORA	ENSG00000136122	-1.39346	-1.39598	2.66787	0.00113748	0.0187672
IER5L	ENSG00000188483	-1.31077	-1.31118	5.0515	0.00113877	0.0187749
AC097721.2	ENSG00000228043	-1.33917	-1.34503	1.52366	0.00114013	0.0187838
C1ORF168	ENSG00000187889	1.56407	1.56808	2.2295	0.00114201	0.0188011
HIST1H4I	ENSG00000276180	-1.5488	-1.55452	1.98107	0.00115275	0.0189643
ABCA5	ENSG00000154265	1.15866	1.15877	6.75753	0.00115427	0.0189756
BHLHE41	ENSG00000123095	-1.19586	-1.19653	4.38564	0.00115631	0.0189955
LMOD1	ENSG00000163431	1.87354	1.87394	5.70473	0.0011735	0.019264
CD3EAP	ENSG00000117877	-1.20333	-1.20438	3.67347	0.00117877	0.0193365
RGS14	ENSG00000169220	-1.44905	-1.45177	2.72699	0.00118524	0.0194287
SIRPA	ENSG00000198053	-1.17887	-1.17953	4.35857	0.0011923	0.019526
SLC45A1	ENSG00000162426	-1.85222	-1.86979	0.500246	0.00119289	0.019526
THEG	ENSG00000105549	-1.93586	-1.95195	0.934939	0.00119875	0.0196079
WDHD1	ENSG00000198554	-1.29847	-1.29899	4.89091	0.00120836	0.0197509
BOLA3	ENSG00000163170	-1.20862	-1.21006	3.19942	0.00121031	0.0197686
PSMD5-AS1	ENSG00000226752	1.21249	1.21343	3.88565	0.0012126	0.0197918
NUDT8	ENSG00000167799	-1.75182	-1.75856	2.16427	0.00122008	0.0198989
MINA	ENSG00000170854	-1.11438	-1.11472	5.17099	0.0012209	0.0198989
CHST9	ENSG00000154080	1.30888	1.31015	3.66188	0.00122716	0.0199867
PLEKHA4	ENSG00000105559	-1.35151	-1.35264	3.68531	0.00123059	0.0200282
RP13-1039J1.2	ENSG00000184115	2.11679	2.15275	-0.193859	0.00123778	0.020121
RP11-223I10.1	ENSG00000261829	2.18425	2.25316	-0.900346	0.00123805	0.020121
BBOX1	ENSG00000129151	-1.99656	-2.02961	0.163708	0.00125025	0.0203049
RCC2P6	ENSG00000254454	-1.91896	-1.93519	0.852042	0.00125379	0.0203478
SIDT2	ENSG00000149577	1.21964	1.21985	5.75612	0.00127045	0.0206034
KIAA1161	ENSG00000164976	-1.28221	-1.28332	3.70616	0.00127225	0.0206181
ADAMTS15	ENSG00000166106	-1.43325	-1.43528	3.00422	0.00127996	0.0207137
CTC-523E23.1	ENSG00000261754	1.61662	1.6305	0.53496	0.00127997	0.0207137
TEAD2	ENSG00000074219	-1.16117	-1.16181	4.24703	0.0012817	0.020727
DDIT4	ENSG00000168209	-1.24151	-1.24159	7.44722	0.00129672	0.020955
KPNA2	ENSG00000182481	-1.12456	-1.12483	5.59597	0.00129905	0.0209779
AQP9	ENSG00000103569	-2.08701	-2.11795	0.247447	0.00130656	0.0210843
CGNL1	ENSG00000128849	1.15557	1.15567	6.82842	0.00131792	0.0212524
IL7	ENSG00000104432	-1.54514	-1.55381	1.35598	0.00131961	0.0212648
MIR3117	ENSG00000264720	1.94699	1.98834	-0.620847	0.00132618	0.0213555
POP5	ENSG00000167272	-1.22379	-1.22477	3.82065	0.0013296	0.0213954
WNT5A	ENSG00000114251	-1.73822	-1.73897	5.1959	0.00133703	0.0214999
RP11-74C1.4	ENSG00000232536	1.36753	1.37132	1.79135	0.00133908	0.0215178
SEMA4G	ENSG00000095539	1.52889	1.5312	2.81849	0.00134393	0.0215769
GCOM1	ENSG00000137878	1.35073	1.35328	2.35148	0.00134466	0.0215769
DGAT2	ENSG00000062282	-1.64135	-1.64888	1.58244	0.0013593	0.0217965
CHEK1	ENSG00000149554	-1.26841	-1.2692	4.20828	0.00136343	0.0218474
RP11-1152H14.1	ENSG00000271320	2.14418	2.20636	-0.761847	0.00136619	0.0218763
PYHIN1	ENSG00000163564	1.57877	1.58767	1.0044	0.00136799	0.0218898
SLC26A4	ENSG00000091137	-1.78554	-1.78708	4.0062	0.00137061	0.0219164
SIGLEC7	ENSG00000168995	-2.29032	-2.35607	-0.584016	0.00138206	0.022084
FADD	ENSG00000168040	-1.15879	-1.15941	4.38736	0.00138516	0.0221179
FYN	ENSG00000010810	1.32388	1.32416	5.51674	0.00138678	0.0221284
ADAMTS14	ENSG00000138316	-1.81557	-1.83627	0.418248	0.00139091	0.0221787
YPEL3	ENSG00000090238	1.25355	1.25431	3.99088	0.00139372	0.022208
TRG-AS1	ENSG00000281103	1.6217	1.63173	1.05696	0.00139927	0.0222808
ZSCAN26	ENSG00000197062	1.11681	1.11742	4.17663	0.00140135	0.0222985
HSPE1P5	ENSG00000261395	-1.66093	-1.67848	0.362407	0.00141785	0.0225453
PCDHGC3	ENSG00000240184	-1.12394	-1.12434	4.93216	0.00142034	0.0225692
C17ORF53	ENSG00000125319	-1.48111	-1.48689	1.634	0.0014228	0.0225925
FAM83D	ENSG00000101447	-1.34982	-1.35168	3.30713	0.00143093	0.0227058
RNVU1-18	ENSG00000206737	1.45806	1.46547	1.07799	0.00143608	0.0227718
MXRA5	ENSG00000101825	-1.71415	-1.71602	4.21594	0.0014377	0.0227816
NMNAT3	ENSG00000163864	1.31878	1.32039	3.06642	0.00144157	0.0228153
FP325317.1	ENSG00000277737	-1.81354	-1.82655	0.753822	0.00144183	0.0228153
AP001610.9	ENSG00000232806	2.3808	2.4584	-0.580147	0.00144426	0.022838
WDR83OS	ENSG00000105583	1.19836	1.19872	4.92323	0.00144693	0.0228643
RP11-299P2.1	ENSG00000267766	2.20863	2.24009	-0.118184	0.00147854	0.0233476
RGS9BP	ENSG00000186326	1.4968	1.50556	0.911288	0.00148192	0.0233847
FLCN	ENSG00000154803	1.1542	1.15432	6.42569	0.00148368	0.0233939
RNASEH2A	ENSG00000104889	-1.3873	-1.38861	3.62711	0.00148454	0.0233939
NUP50-AS1	ENSG00000226328	-1.20127	-1.20292	3.10592	0.00149229	0.0234997
U2	ENSG00000277903	1.38294	1.38865	1.3637	0.00150116	0.0236217
CTSH	ENSG00000103811	-1.10728	-1.10734	7.80615	0.0015021	0.0236217
TIGD7	ENSG00000140993	1.14074	1.14139	4.126	0.00150763	0.0236922
RP11-282O18.3	ENSG00000235423	-1.32954	-1.33266	2.37568	0.00150922	0.0237009
GALNT15	ENSG00000131386	-1.44893	-1.44945	4.93774	0.00151327	0.0237481
MORF4L2-AS1	ENSG00000231154	1.48254	1.494	0.561865	0.00151442	0.0237499
CXCL5	ENSG00000163735	-2.63088	-2.65359	1.8473	0.00152587	0.023913
SPSB2	ENSG00000111671	-1.34568	-1.34892	2.42354	0.00153555	0.024032
ZSCAN31	ENSG00000235109	1.26445	1.26534	3.88014	0.00153557	0.024032
U91328.19	ENSG00000272462	1.27326	1.27519	2.66405	0.00154201	0.0241062
TPMT	ENSG00000137364	-1.12584	-1.12628	4.79477	0.00154242	0.0241062
UNKL	ENSG00000059145	1.22239	1.22265	5.54531	0.0015538	0.0242673
RP11-546M4.1	ENSG00000213896	2.16289	2.20396	-0.243666	0.00156178	0.0243753
STAG3	ENSG00000066923	1.20776	1.20868	3.60981	0.00156644	0.0244313
C5	ENSG00000106804	-2.1282	-2.1294	4.88096	0.0015709	0.0244841
SERPINA3	ENSG00000273259	-2.08689	-2.1252	-0.0596247	0.00158017	0.0246117
FAM184A	ENSG00000111879	1.1482	1.14912	3.63457	0.00158769	0.0247121
PTX3	ENSG00000163661	-2.37543	-2.38065	2.82932	0.00159128	0.0247398
ZNF467	ENSG00000181444	-1.74883	-1.76528	0.513225	0.00159166	0.0247398
RAMP3	ENSG00000122679	-1.45377	-1.45955	1.76068	0.00159272	0.0247398
RP11-27G14.4	ENSG00000282221	-1.88373	-1.91226	0.0614576	0.00159507	0.0247594
PREB	ENSG00000138073	-1.10641	-1.10671	5.26153	0.00160153	0.0248298
RRS1	ENSG00000179041	-1.44286	-1.44616	2.42532	0.00160278	0.0248298
FRMPD1	ENSG00000070601	1.68394	1.69428	1.0194	0.00160382	0.0248298
HCK	ENSG00000101336	-1.61268	-1.61916	1.92277	0.00160396	0.0248298
PLS1	ENSG00000120756	-1.41683	-1.41729	5.0432	0.00161294	0.0249519
GPX2	ENSG00000176153	-2.14264	-2.1445	4.93513	0.00161911	0.0250304
LINC00365	ENSG00000224511	2.10665	2.14361	-0.469698	0.00162291	0.0250722
OSER1	ENSG00000132823	1.11537	1.11552	6.16773	0.00162419	0.025075
P2RY10	ENSG00000078589	2.17764	2.20624	0.138783	0.00162625	0.0250898
TESK2	ENSG00000070759	1.15869	1.15914	4.62968	0.00162856	0.0251084
SFRP4	ENSG00000106483	1.97372	1.97782	2.54663	0.00164249	0.0252902
LILRB2	ENSG00000131042	-3.12983	-3.26088	-0.264679	0.00164256	0.0252902
RP11-86K22.1	ENSG00000259477	1.62843	1.64893	0.0488791	0.0016643	0.0256075
LINC01554	ENSG00000236882	-1.72318	-1.7457	0.232448	0.00166703	0.0256323
FAM86EP	ENSG00000251669	-1.28466	-1.28933	1.72138	0.00167189	0.0256896
KL	ENSG00000133116	1.62536	1.62806	2.78075	0.00168299	0.0258332
SSR3	ENSG00000114850	-1.17011	-1.1702	7.18291	0.0016835	0.0258332
GHC-602D8.2	ENSG00000223753	1.99165	2.04911	-0.74986	0.00169616	0.02601
RP11-323I15.5	ENSG00000259336	-1.8336	-1.86623	-0.217835	0.00169918	0.0260389
RP11-794P6.1	ENSG00000255428	1.76572	1.79367	-0.373298	0.00170965	0.0261818
PDGFD	ENSG00000170962	1.33093	1.33245	3.10181	0.0017116	0.0261941
LINC00319	ENSG00000188660	2.02041	2.06403	-0.48849	0.00172347	0.0263553
RP11-872J21.5	ENSG00000276182	1.42795	1.4331	1.61407	0.00172547	0.0263553
RDH5	ENSG00000135437	1.45993	1.46487	1.57109	0.00172575	0.0263553
NFE2	ENSG00000123405	-2.32744	-2.39351	-0.443508	0.00172676	0.0263553
PAH	ENSG00000171759	2.32211	2.37883	-0.291708	0.00173631	0.0264833
MYDGF	ENSG00000074842	-1.16309	-1.1634	5.21122	0.00174444	0.0265886
UGT2B4	ENSG00000156096	4.29194	4.33893	2.16196	0.00174554	0.0265886
RP11-61L23.2	ENSG00000253882	-1.65882	-1.66209	2.7114	0.001764	0.0268518
CCL14	ENSG00000276409	1.4657	1.47593	0.655385	0.00180005	0.0273823
LRRC59	ENSG00000108829	-1.03342	-1.03349	7.25952	0.00180156	0.0273871
LPCAT1	ENSG00000153395	-1.09726	-1.09741	6.11182	0.00180553	0.0274291
TACSTD2	ENSG00000184292	-1.2158	-1.21585	7.9722	0.00182558	0.0277153
MMP15	ENSG00000102996	-1.28077	-1.28214	3.28838	0.00182718	0.0277212
RNU6-806P	ENSG00000202017	2.20493	2.26951	-0.492858	0.00183042	0.0277518
MSH5	ENSG00000204410	-1.40547	-1.41004	1.95336	0.00185469	0.0281011
LINC00116	ENSG00000175701	-1.24192	-1.24376	2.90671	0.00186318	0.028211
PLA2G4D	ENSG00000159337	-2.06076	-2.0717	1.44544	0.00187384	0.0283536
RP11-132A1.4	ENSG00000232445	-1.59467	-1.614	0.071807	0.00188347	0.0284804
SMC4	ENSG00000113810	-1.20037	-1.20057	6.0444	0.00189824	0.0286848
MCUB	ENSG00000005059	-1.18761	-1.18872	3.51698	0.00190694	0.0287972
RP11-775A1.2	ENSG00000254515	2.18435	2.25142	-0.812389	0.00192268	0.0290063
KNTC1	ENSG00000184445	-1.30907	-1.30929	6.03763	0.00192354	0.0290063
MAGED2	ENSG00000102316	1.08121	1.08127	7.61644	0.0019246	0.0290063
BNIPL	ENSG00000163141	1.39409	1.39531	3.54891	0.00192776	0.0290234
METTL1	ENSG00000037897	-1.25572	-1.25832	2.37583	0.00192853	0.0290234
PGP	ENSG00000184207	-1.19779	-1.19881	3.62604	0.00192955	0.0290234
FAR2P3	ENSG00000240253	1.4328	1.43627	2.41132	0.00194746	0.0292734
UNC13A	ENSG00000130477	-1.64161	-1.65063	1.14667	0.00195553	0.0293614
LINC00957	ENSG00000235314	1.49592	1.50011	1.80685	0.00195588	0.0293614
ITPKC	ENSG00000086544	-1.15697	-1.15715	6.04741	0.00196936	0.0295442
AP000473.8	ENSG00000270093	1.65201	1.66261	0.852195	0.00197963	0.0296789
RP11-329N15.3	ENSG00000279320	-1.68204	-1.69955	0.551636	0.00198108	0.0296811
DBN1	ENSG00000113758	-1.15311	-1.15342	5.41395	0.00200915	0.0300818
SLC29A4	ENSG00000164638	-1.54265	-1.54809	1.92171	0.00201046	0.0300818
LST1	ENSG00000204482	-1.87298	-1.90046	0.249155	0.00201273	0.030096
ZNF345	ENSG00000251247	1.19224	1.19324	3.54543	0.0020167	0.0301356
PALM2	ENSG00000243444	-1.74243	-1.76465	0.448745	0.00202081	0.0301772
RAI1	ENSG00000108557	-1.12927	-1.12943	6.28009	0.00202885	0.0302776
RP11-121A14.3	ENSG00000227200	-1.42484	-1.43193	1.25793	0.0020336	0.0303285
RP11-431N15.2	ENSG00000230105	-2.05284	-2.13335	-0.956352	0.00206432	0.0307666
HLA-DRB1	ENSG00000196126	-1.5708	-1.57233	4.09865	0.0020719	0.0308594
PDE3A	ENSG00000172572	1.48484	1.48517	5.60895	0.00209016	0.0311111
CTD-2047H16.4	ENSG00000263069	1.32749	1.33148	1.6882	0.00209676	0.031189
LYN	ENSG00000254087	-1.11396	-1.11429	5.21045	0.00210441	0.0312824
SDPR	ENSG00000168497	1.2637	1.26452	3.94762	0.00211034	0.0313501
SNORD56	ENSG00000200753	1.8005	1.8278	-0.380058	0.00211306	0.0313701
TMOD1	ENSG00000136842	1.39714	1.39801	3.97878	0.002136	0.03169
TSEN2	ENSG00000154743	-1.16569	-1.16627	4.46745	0.00214647	0.0317927
CCDC86	ENSG00000110104	-1.25644	-1.25802	3.12056	0.00214671	0.0317927
CXCR4	ENSG00000121966	1.32721	1.3277	4.94235	0.0021471	0.0317927
RP11-757G1.6	ENSG00000250508	1.80184	1.82039	0.254025	0.00215922	0.0319514
TNFRSF10A	ENSG00000104689	-1.13035	-1.13082	4.70771	0.0021738	0.0321463
KCTD7	ENSG00000243335	1.12043	1.1211	3.9614	0.00217806	0.0321884
GAS1	ENSG00000180447	1.60416	1.60585	3.21809	0.00218018	0.032199
TEX14	ENSG00000121101	1.4596	1.46272	2.37659	0.00218441	0.0322406
RP11-20I20.1	ENSG00000251639	1.78114	1.80818	-0.22481	0.00219171	0.0323273
AC129778.2	ENSG00000184906	-1.83262	-1.8591	-0.000633639	0.00220258	0.0324667
ECHDC2	ENSG00000121310	1.11224	1.11231	7.27882	0.00221941	0.0326856
SULF1	ENSG00000137573	-1.32867	-1.32895	5.80861	0.0022203	0.0326856
BICDL2	ENSG00000162069	-1.22517	-1.22565	4.85482	0.00223254	0.0328447
CLEC10A	ENSG00000132514	-2.05642	-2.07477	1.07554	0.00224463	0.0330013
KRT13	ENSG00000171401	-4.07582	-4.07848	7.60914	0.0022498	0.033056
LINC01033	ENSG00000249069	1.65302	1.672	0.198031	0.0022552	0.0331141
C4ORF19	ENSG00000154274	-1.48974	-1.49256	2.9366	0.0022677	0.0332761
CHL1	ENSG00000134121	-1.36835	-1.36874	5.37855	0.00227267	0.0333276
S100A14	ENSG00000189334	-1.55436	-1.55474	5.72014	0.00227579	0.033352
RP4-539M6.20	ENSG00000273350	-1.67649	-1.68698	0.964216	0.00228228	0.0334255
SNAI2	ENSG00000019549	-1.30335	-1.30445	3.72562	0.00231371	0.0338641
DSG4	ENSG00000175065	-2.7337	-2.88077	-0.922365	0.00231644	0.0338825
SH2D1A	ENSG00000183918	2.14187	2.17874	-0.100681	0.00231822	0.0338868
SYBU	ENSG00000147642	1.13275	1.13322	4.56197	0.00232161	0.0339146
CTGF	ENSG00000118523	1.53439	1.53484	5.20174	0.00232705	0.0339722
PPP1R1B	ENSG00000131771	-2.11769	-2.11846	5.70072	0.00234193	0.0341677
CLK1	ENSG00000013441	1.07	1.07004	7.97063	0.00234626	0.0342089
TUBB	ENSG00000196230	-1.08567	-1.0857	8.69345	0.00236027	0.0343792
ZFP92	ENSG00000189420	1.3372	1.34092	1.94173	0.00236095	0.0343792
NUP188	ENSG00000095319	-1.06227	-1.06239	6.55586	0.00237093	0.0345025
MMP19	ENSG00000123342	-1.43854	-1.44162	2.43387	0.00237963	0.0345966
PIF1	ENSG00000140451	-1.43424	-1.43854	2.10583	0.0023819	0.0345966
GALNT14	ENSG00000158089	-1.40127	-1.40377	2.7664	0.00238194	0.0345966
IGSF9	ENSG00000085552	-1.46221	-1.4638	3.41217	0.00239493	0.0347432
PCBP1-AS1	ENSG00000179818	1.09743	1.09758	6.01524	0.00239509	0.0347432
AC005262.3	ENSG00000267139	-1.96663	-1.99166	0.323425	0.00242829	0.0352025
RP11-147L13.8	ENSG00000267731	1.49292	1.50421	0.621051	0.00243093	0.0352183
SH2D3C	ENSG00000095370	-1.3051	-1.30771	2.68582	0.00243881	0.0353102
STXBP6	ENSG00000168952	1.17904	1.17979	3.97892	0.00244132	0.0353241
BEND4	ENSG00000188848	1.28655	1.28699	5.44723	0.00244567	0.0353645
RP11-274H2.5	ENSG00000261051	-1.68685	-1.69538	1.48683	0.00244764	0.0353707
CEP95	ENSG00000258890	1.02623	1.02634	6.35054	0.00245447	0.0354469
VIL1	ENSG00000127831	-1.52888	-1.53867	0.990983	0.00247349	0.035699
TMC5	ENSG00000103534	-1.72979	-1.7299	7.89965	0.0024893	0.0359044
U2	ENSG00000278048	1.32071	1.32621	1.31994	0.00249232	0.0359253
C20ORF27	ENSG00000101220	-1.40763	-1.40965	3.08352	0.00249411	0.0359284
A2ML1	ENSG00000166535	-1.97298	-1.97706	3.45038	0.0024988	0.0359538
SIGLEC9	ENSG00000129450	-1.7405	-1.77945	-0.274367	0.00249903	0.0359538
WDR34	ENSG00000119333	-1.3205	-1.32106	4.72957	0.00251932	0.036223
SEMA6C	ENSG00000143434	1.22522	1.22628	3.53348	0.00254744	0.0366042
OAF	ENSG00000184232	-1.23914	-1.24092	2.95686	0.00257066	0.0369147
LSM2	ENSG00000204392	-1.1383	-1.13926	3.68842	0.00257685	0.0369803
MAD2L2	ENSG00000116670	-1.12508	-1.1258	4.00987	0.00258131	0.0370209
RNU1-27P	ENSG00000206596	1.26304	1.26691	1.76666	0.0025845	0.0370434
RBM24	ENSG00000112183	1.50502	1.5091	1.944	0.0025943	0.0371606
IVL	ENSG00000163207	-2.51147	-2.57242	-0.0293896	0.00260575	0.0373011
CAPN3	ENSG00000092529	-1.4302	-1.44201	0.831281	0.00260804	0.0373072
EGF	ENSG00000138798	1.5501	1.55075	4.99848	0.00260944	0.0373072
VDAC1	ENSG00000213585	-1.0672	-1.06726	7.63928	0.00262962	0.0375721
LGALS7B	ENSG00000178934	-1.71884	-1.75509	-0.473702	0.00265391	0.0378954
ITPRIPL1	ENSG00000198885	-1.35271	-1.35517	2.67701	0.00265806	0.037931
LINC00511	ENSG00000227036	-1.27562	-1.27616	4.73743	0.00266023	0.0379382
TMEM35A	ENSG00000126950	1.8488	1.87334	0.128938	0.00267842	0.0381738
SPRED3	ENSG00000188766	-1.27009	-1.27324	2.19369	0.00269292	0.0383565
ACAT2	ENSG00000120437	-1.22702	-1.22721	6.22353	0.00269757	0.0383987
HSPA4L	ENSG00000164070	1.16131	1.16146	6.34886	0.00271842	0.0386714
PLIN3	ENSG00000105355	-1.13035	-1.13061	5.52894	0.0027528	0.0391361
ST6GALNAC4	ENSG00000136840	-1.30363	-1.30531	3.1627	0.00275503	0.0391433
TCN1	ENSG00000134827	-2.40624	-2.41103	3.39909	0.00275793	0.0391602
TMPRSS11E	ENSG00000087128	2.03694	2.04154	2.84485	0.00277232	0.03934
PPARGC1B	ENSG00000155846	-1.22072	-1.22144	4.22611	0.00279139	0.039586
PTDSS1	ENSG00000156471	-1.04857	-1.04874	6.03931	0.00279503	0.0396092
CD44	ENSG00000026508	-1.1751	-1.17514	8.49282	0.00279649	0.0396092
HSD11B1	ENSG00000117594	-2.17493	-2.17589	5.06985	0.00280388	0.0396891
TSTA3	ENSG00000104522	-1.16053	-1.16092	5.02779	0.00280758	0.039717
HPGD	ENSG00000164120	-1.65441	-1.65549	4.63322	0.00281225	0.0397583
RP11-481C4.2	ENSG00000279089	1.18833	1.18951	3.22332	0.00282541	0.0399197
WDR76	ENSG00000092470	-1.3884	-1.38913	4.43004	0.00286508	0.040455
MIR663B	ENSG00000221288	-1.47302	-1.47733	1.92502	0.00287672	0.0405944
IL18R1	ENSG00000115604	-1.44682	-1.44804	3.94454	0.00288014	0.0406175
SYNPO2	ENSG00000172403	1.36715	1.36722	7.63726	0.00288398	0.0406404
RNVU1-15	ENSG00000207205	1.56633	1.57805	0.632231	0.00288541	0.0406404
RN7SKP151	ENSG00000222162	1.70336	1.73183	-0.412567	0.00288711	0.0406404
AC005592.2	ENSG00000231185	-1.63561	-1.65279	0.760196	0.00288917	0.0406443
AQP7P3	ENSG00000279688	-2.69288	-2.81633	-1.14635	0.00289362	0.0406819
PUS1	ENSG00000177192	-1.14139	-1.14209	4.13265	0.00289737	0.0407072
MIR616	ENSG00000208028	1.49455	1.50214	1.0986	0.00289899	0.0407072
TNFAIP8	ENSG00000145779	-1.27468	-1.27513	4.9517	0.00290104	0.0407109
MAFG-AS1	ENSG00000265688	-1.39855	-1.40677	1.11815	0.00290393	0.0407265
DNPH1	ENSG00000112667	-1.3097	-1.31128	3.24484	0.00291666	0.0408742
LYPD6	ENSG00000187123	-1.43815	-1.44152	2.55691	0.00291981	0.0408742
PROX1	ENSG00000117707	1.18802	1.19015	2.41587	0.00291984	0.0408742
LILRB3	ENSG00000204577	-1.83853	-1.86438	0.0215868	0.00292189	0.0408778
GMDS	ENSG00000112699	-1.16539	-1.16586	4.66319	0.00293319	0.0410108
CST7	ENSG00000077984	2.46932	2.52396	-0.423018	0.00294929	0.0412106
RHCG	ENSG00000140519	-1.64695	-1.64969	3.19433	0.00295628	0.0412829
MIR554	ENSG00000207606	1.42546	1.43666	0.553837	0.00296613	0.0413953
RP11-1223D19.1	ENSG00000261760	1.88712	1.94653	-0.851295	0.0029715	0.0414448
RP11-609N14.4	ENSG00000279662	-1.23488	-1.2367	3.05633	0.00297517	0.0414706
RPE65	ENSG00000116745	1.93578	1.99745	-0.833621	0.00299309	0.0416775
SEC14L6	ENSG00000214491	1.6159	1.63621	0.00958811	0.00299367	0.0416775
MUC5AC	ENSG00000215182	-3.30571	-3.30741	7.47597	0.00299695	0.0416975
ASPH	ENSG00000198363	-1.19052	-1.19065	6.72916	0.00299876	0.0416975
LINC01623	ENSG00000225595	2.03532	2.09875	-1.00564	0.00300754	0.0417942
RP11-574K11.27	ENSG00000270808	1.84885	1.88377	-0.476308	0.00301764	0.041909
SCGN	ENSG00000079689	1.93721	1.95966	0.787009	0.00302586	0.0419977
PARPBP	ENSG00000185480	-1.40374	-1.40741	2.28091	0.00303689	0.042125
IL5RA	ENSG00000091181	1.63888	1.6506	0.959235	0.00304139	0.0421619
RP11-1216L17.1	ENSG00000282944	1.59546	1.60915	0.662092	0.00304959	0.0422499
IL1R2	ENSG00000115590	-1.55084	-1.55889	1.18506	0.0030742	0.042565
RP11-1102P22.2	ENSG00000279620	1.41072	1.41903	0.940682	0.00307733	0.0425824
AC108938.5	ENSG00000257207	2.11412	2.18725	-0.970533	0.00308096	0.0426069
RP11-568N6.1	ENSG00000260101	1.71668	1.73603	0.0494236	0.00308342	0.042615
CCDC113	ENSG00000103021	-1.12439	-1.12551	3.5062	0.00311847	0.0430485
DHCR7	ENSG00000172893	-1.33256	-1.33298	5.39917	0.00311855	0.0430485
RP11-343B5.1	ENSG00000233597	1.47044	1.4817	0.49351	0.00312387	0.0430959
CISD3	ENSG00000277972	-1.19067	-1.1925	2.86583	0.00316797	0.0436689
SSTR5	ENSG00000162009	2.10072	2.14013	-0.386599	0.00317078	0.0436689
PCAT4	ENSG00000251321	1.93251	1.95316	1.04788	0.00317209	0.0436689
KLF8	ENSG00000102349	1.17924	1.17998	3.93992	0.00317307	0.0436689
SLC22A4	ENSG00000197208	-1.34653	-1.34923	2.48537	0.00317701	0.0436969
PPM1K	ENSG00000163644	1.08993	1.0901	5.91032	0.00320966	0.0441193
CD3E	ENSG00000198851	2.02639	2.05551	0.0690244	0.00323029	0.0443762
RP11-933H2.4	ENSG00000250608	1.3139	1.32072	0.918942	0.00324502	0.0445516
POLB	ENSG00000070501	-1.48268	-1.48295	6.13643	0.00325845	0.0447092
SNCG	ENSG00000173267	-1.60272	-1.60692	2.20438	0.00327698	0.0449364
ABCA2	ENSG00000107331	-1.13684	-1.13718	5.1904	0.00327896	0.0449365
MIR191	ENSG00000207605	1.871	1.90641	-0.554268	0.00330252	0.0452322
AP000654.4	ENSG00000269895	1.40312	1.40787	1.67689	0.00332149	0.0454647
AGT	ENSG00000135744	-1.40977	-1.41496	1.8961	0.00337541	0.0461751
BHLHE40	ENSG00000134107	-1.17234	-1.17246	6.76477	0.00338656	0.0462998
MARS2	ENSG00000247626	-1.20088	-1.20236	3.25729	0.00340183	0.0464807
HYOU1	ENSG00000149428	-1.03927	-1.03934	7.18092	0.0034096	0.0465591
DCLRE1B	ENSG00000118655	-1.27038	-1.27253	2.72363	0.00342095	0.0466862
BPIFB2	ENSG00000078898	-2.4134	-2.43442	1.29507	0.00344505	0.0469869
CNTN4	ENSG00000144619	1.19834	1.20007	2.90636	0.00344789	0.0469905
RP11-4C20.4	ENSG00000227076	-1.94055	-1.98152	-0.505308	0.00344943	0.0469905
LARGE2	ENSG00000165905	-1.33892	-1.34148	2.58849	0.00345317	0.0470134
CSF1R	ENSG00000182578	-1.75472	-1.75935	2.70122	0.00346281	0.0471165
GPSM2	ENSG00000121957	-1.07909	-1.07952	4.79047	0.00349249	0.047492
FGD3	ENSG00000127084	1.53909	1.54148	3.20535	0.00354516	0.0481795
S100A9	ENSG00000163220	-3.58977	-3.59495	5.0296	0.00356788	0.0484595
CD1D	ENSG00000158473	-1.4065	-1.41338	1.44441	0.00357295	0.0484994
CTC-260E6.4	ENSG00000280079	-1.55401	-1.56321	1.19336	0.0035785	0.0485459
RP11-720L2.2	ENSG00000265477	1.51054	1.53128	-0.205503	0.00359463	0.0487357
SLC17A4	ENSG00000146039	-2.63675	-2.77123	-0.974775	0.00361928	0.0489861
FBN2	ENSG00000138829	-1.45812	-1.45915	4.17335	0.00361951	0.0489861
FLNB-AS1	ENSG00000244161	2.02445	2.07519	-0.863286	0.00362036	0.0489861
SPOCD1	ENSG00000134668	-1.46408	-1.46616	3.11287	0.00362168	0.0489861
KLHL32	ENSG00000186231	1.49828	1.51199	0.238814	0.00362556	0.0489921
JMY	ENSG00000152409	1.10561	1.10569	6.99377	0.00362642	0.0489921
CCM2L	ENSG00000101331	-1.35761	-1.36571	0.979481	0.00364494	0.0492131
RP3-496C20.1	ENSG00000261202	1.97824	2.03489	-1.00296	0.00365409	0.0493075
AC083843.2	ENSG00000254028	1.71552	1.75253	-0.790129	0.00366763	0.049461
DHRS13	ENSG00000167536	-1.33168	-1.33252	4.15052	0.00367457	0.0495253
LINC00519	ENSG00000258955	1.77851	1.81142	-0.473662	0.00368891	0.0496893
LINC00176	ENSG00000196421	1.31147	1.3135	2.75487	0.0037006	0.0498173
WBP1	ENSG00000239779	1.19521	1.19639	3.32617	0.00370914	0.0499027
GPAA1P2	ENSG00000230596	1.93843	1.97023	-0.274167	0.0037148	0.0499495
RP11-509J21.2	ENSG00000237359	-1.87105	-1.90797	-0.200727	0.00371712	0.0499513
PRR16	ENSG00000184838	-1.8171	-1.82714	1.94463	0.00374241	0.0502615
LGALS9B	ENSG00000170298	-1.95978	-1.99393	0.158171	0.00374568	0.0502758
RP4-555D20.2	ENSG00000261786	-3.24658	-3.41036	-0.784795	0.00375637	0.0503897
RP11-554D20.2	ENSG00000273792	1.36933	1.37459	1.50797	0.00375859	0.0503898
LETM1	ENSG00000168924	-1.03132	-1.03146	6.23186	0.00376805	0.050487
TP53AIP1	ENSG00000120471	-1.58758	-1.60251	0.611673	0.00377825	0.0505939
AC074286.1	ENSG00000213963	-1.2912	-1.29782	1.25585	0.0037886	0.0507028
SPNS2	ENSG00000183018	-1.39255	-1.39402	3.60333	0.00379632	0.0507763
RASSF10	ENSG00000189431	1.34089	1.34574	1.49206	0.00379983	0.0507933
TBC1D15	ENSG00000121749	1.0359	1.03604	6.10657	0.00380204	0.0507933
GS1-24F4.2	ENSG00000245857	-1.88901	-1.95075	-0.74712	0.00384721	0.0513667
MTCO1P19	ENSG00000237300	1.72171	1.75799	-0.482207	0.00385379	0.0514245
ADAMTS7	ENSG00000136378	-1.25521	-1.25738	2.73688	0.00386538	0.0515311
RPSAP58	ENSG00000225178	-1.08549	-1.0857	5.7719	0.00386699	0.0515311
NLRC4	ENSG00000091106	-1.90115	-1.94016	-0.139286	0.00386856	0.0515311
SOX21	ENSG00000125285	-1.39055	-1.3996	1.04719	0.00390235	0.0519509
RP4-535B20.1	ENSG00000231485	1.82256	1.8497	-0.251883	0.00391323	0.0520653
IL17RB	ENSG00000056736	1.32862	1.32941	4.15476	0.00393111	0.0522727
CAP2P1	ENSG00000259151	1.36233	1.36618	1.88217	0.00396697	0.0527189
GBP1	ENSG00000117228	1.07427	1.07464	4.71587	0.00396979	0.0527257
OR7E47P	ENSG00000272724	1.62415	1.63383	0.991514	0.00398402	0.0528374
CTC-295J13.3	ENSG00000248109	-2.18075	-2.21824	-0.00457844	0.00398454	0.0528374
PHBP13	ENSG00000234835	1.37667	1.38539	0.685397	0.00398515	0.0528374
AC006116.22	ENSG00000266907	1.68698	1.72436	-0.593055	0.00400473	0.0530662
GATA3-AS1	ENSG00000197308	1.82632	1.845	0.388906	0.00401132	0.0531226
ARHGEF19	ENSG00000142632	-1.24618	-1.24746	3.52808	0.0040181	0.0531815
UGDH	ENSG00000109814	-1.12661	-1.12669	7.24437	0.00404881	0.0535449
EIF4EBP1	ENSG00000187840	-1.23799	-1.23877	4.08734	0.0040511	0.0535449
RP11-245D16.4	ENSG00000278238	1.61507	1.63944	-0.212734	0.00405259	0.0535449
LRRC2	ENSG00000163827	1.36081	1.36616	1.35422	0.00405502	0.053546
TTL	ENSG00000114999	-1.04797	-1.04818	5.70918	0.00407231	0.0537432
NEURL3	ENSG00000163121	-1.39427	-1.39748	3.23496	0.00408418	0.053847
EFNB1	ENSG00000090776	-1.05544	-1.05568	5.48692	0.0040849	0.053847
MIR3909	ENSG00000266320	1.86939	1.91874	-0.721682	0.00409758	0.0539831
EXOC3L1	ENSG00000179044	-1.56222	-1.57554	0.854689	0.00409997	0.0539833
PLEKHS1	ENSG00000148735	-1.87687	-1.8792	3.68933	0.00410705	0.0540453
AC159540.1	ENSG00000230606	-1.95068	-1.95124	5.59597	0.00413369	0.0543646
FANCB	ENSG00000181544	-1.50137	-1.50659	1.83606	0.0041431	0.0544339
SERPINA5	ENSG00000188488	-2.33974	-2.38897	-0.541006	0.00414544	0.0544339
WNT9A	ENSG00000143816	-1.39082	-1.39273	3.07263	0.00414612	0.0544339
RP11-454E5.4	ENSG00000278126	1.47719	1.48557	0.902946	0.00415644	0.054538
TFDP1	ENSG00000198176	-1.08358	-1.08382	5.54258	0.0041635	0.0545993
ITIH3	ENSG00000162267	2.8353	2.88179	0.497128	0.00416594	0.0545999
RN7SL68P	ENSG00000242020	-1.83991	-1.8675	0.015412	0.0041735	0.0546495
LINC00342	ENSG00000232931	-2.42473	-2.42534	6.06259	0.00417452	0.0546495
MTFP1	ENSG00000242114	-1.8774	-1.91271	-0.443149	0.00417962	0.054685
TNS4	ENSG00000131746	-1.19534	-1.1957	5.22378	0.00418711	0.0547515
EIF2B3	ENSG00000070785	-1.07119	-1.07156	4.94714	0.00421528	0.0550884
MROH3P	ENSG00000233217	-1.67227	-1.70272	-0.066502	0.00422948	0.0552423
TCEA3	ENSG00000204219	1.25057	1.2508	5.73774	0.00423499	0.055274
RADIL	ENSG00000157927	1.47246	1.47776	1.49037	0.00423675	0.055274
LRRC7	ENSG00000033122	1.52837	1.53554	1.73957	0.00424469	0.055346
ESM1	ENSG00000164283	1.52999	1.532	3.2598	0.00426257	0.0555473
TRPA1	ENSG00000104321	-2.46615	-2.56132	-0.634881	0.00428821	0.0558495
EFNA4	ENSG00000243364	-1.25527	-1.25765	2.6168	0.00435998	0.0567519
ACCS	ENSG00000110455	1.10162	1.10205	4.62903	0.00437749	0.0569472
CECR3	ENSG00000241832	2.01619	2.06385	-0.85292	0.00438027	0.056951
RP11-129M16.4	ENSG00000277879	-1.37318	-1.38182	0.837147	0.00444041	0.0577001
PDGFRA	ENSG00000134853	-1.51562	-1.51612	5.20777	0.00444934	0.0577831
RP11-408A13.3	ENSG00000273399	-1.47932	-1.49646	0.138887	0.00448267	0.0581304
QSOX2	ENSG00000165661	-1.14865	-1.14916	4.63231	0.00448354	0.0581304
RP3-467K16.7	ENSG00000236045	1.73288	1.76794	-0.66139	0.00448372	0.0581304
FAM65C	ENSG00000042062	1.55151	1.55392	2.61663	0.00450076	0.0583033
FITM1	ENSG00000139914	1.46725	1.48615	-0.0964458	0.00450216	0.0583033
RFC3	ENSG00000133119	-1.24568	-1.24663	3.83186	0.00451731	0.0584663
COQ8A	ENSG00000163050	1.10564	1.1059	5.36725	0.00457684	0.0591744
DCTPP1	ENSG00000179958	-1.20906	-1.21021	3.49703	0.00457721	0.0591744
THAP12P7	ENSG00000253919	-1.32681	-1.3346	1.06156	0.0045798	0.0591744
SLA2	ENSG00000101082	1.56045	1.56908	1.01654	0.00459623	0.059353
ISX	ENSG00000175329	1.71925	1.74617	-0.261423	0.00460432	0.0594238
TMPRSS11D	ENSG00000153802	2.3035	2.35939	1.72814	0.00460822	0.0594406
AQP7P4	ENSG00000176115	-1.88708	-1.9283	-0.681414	0.00474918	0.0612241
PCDHGB9P	ENSG00000276545	-1.32012	-1.32275	2.52006	0.004761	0.0613419
TUBA1B	ENSG00000123416	-1.09067	-1.0907	8.89166	0.00478973	0.0616461
GAP43	ENSG00000172020	-1.93994	-1.96192	0.581725	0.00479159	0.0616461
RP11-305O6.3	ENSG00000250280	1.40184	1.40493	2.18573	0.0047976	0.0616461
TRIM35	ENSG00000104228	-1.11548	-1.11594	4.70511	0.00479778	0.0616461
TLCD2	ENSG00000185561	-1.14038	-1.14103	4.28152	0.00479812	0.0616461
CHD1L	ENSG00000131778	-1.10998	-1.1102	5.80232	0.00480423	0.0616722
MACC1	ENSG00000183742	1.25118	1.2513	6.69904	0.00480555	0.0616722
GDNF-AS1	ENSG00000248587	1.62514	1.64092	0.296534	0.00481935	0.0618144
CD209	ENSG00000090659	-1.89984	-1.92881	0.36592	0.00483713	0.0620077
WHRN	ENSG00000095397	1.13652	1.13728	3.85667	0.00483985	0.0620077
Y_RNA	ENSG00000252874	1.47067	1.48236	0.534893	0.00486085	0.0622418
CDC42EP1	ENSG00000128283	-1.17573	-1.17686	3.5003	0.00491174	0.0628308
TRAIP	ENSG00000183763	-1.29275	-1.29503	2.70622	0.00491236	0.0628308
HIST1H2BJ	ENSG00000124635	-1.35626	-1.35665	5.35222	0.0049727	0.063567
PMEPA1	ENSG00000124225	-1.0824	-1.08249	6.98641	0.00498339	0.063668
TEX15	ENSG00000133863	-2.009	-2.05444	-0.430576	0.00500942	0.0639647
NCF4	ENSG00000100365	-1.70697	-1.71996	1.09623	0.00502285	0.0641003
RP11-439E19.10	ENSG00000260855	1.25015	1.25132	3.43028	0.00502909	0.0641441
U1	ENSG00000206828	1.49488	1.5042	0.838328	0.00505505	0.0644392
PFKFB1	ENSG00000158571	-1.64456	-1.68061	-0.315759	0.00507867	0.0646971
FHL1	ENSG00000022267	1.45028	1.45056	5.6588	0.00508095	0.0646971
CYP27C1	ENSG00000186684	-1.42877	-1.43511	1.48579	0.00508565	0.0647208
PCCB	ENSG00000114054	-1.09665	-1.097	5.10068	0.00509646	0.0648222
PNISR	ENSG00000132424	1.0135	1.01354	7.87759	0.00512644	0.0651672
SLIT1	ENSG00000187122	1.50112	1.50537	2.40985	0.00514621	0.0653821
DLGAP2	ENSG00000198010	1.70259	1.71952	0.257449	0.00519432	0.0659401
RP11-490H24.5	ENSG00000216285	-1.29922	-1.30589	1.2438	0.00519591	0.0659401
GPR19	ENSG00000183150	-1.83828	-1.88801	-0.567298	0.00519971	0.0659516
RP11-176D17.3	ENSG00000228470	1.46018	1.47154	0.60907	0.00523811	0.0664018
STS	ENSG00000101846	-1.17215	-1.17252	5.16582	0.00529703	0.0671114
MAPK11	ENSG00000185386	-1.20295	-1.2045	3.1722	0.00533112	0.0675058
BLACAT1	ENSG00000281406	-1.68318	-1.70336	0.328175	0.00533743	0.0675482
RP11-68I18.10	ENSG00000261168	1.65938	1.70178	-0.741395	0.00536322	0.067837
MIR223	ENSG00000274536	-1.97557	-2.02814	-0.588122	0.00538285	0.0680476
AC092635.1	ENSG00000229370	1.87475	1.95529	-1.11725	0.00539858	0.0682087
STIL	ENSG00000123473	-1.26682	-1.26768	4.0242	0.00540756	0.0682843
PLEKHJ1	ENSG00000104886	-1.15294	-1.15347	4.47654	0.00542647	0.0684852
EZH2	ENSG00000106462	-1.13643	-1.13691	4.65597	0.00544389	0.068667
MIR3189	ENSG00000264175	1.46179	1.46949	1.10489	0.00545328	0.0687474
RNU6-377P	ENSG00000251774	-2.04233	-2.10444	-0.678896	0.00547902	0.0690338
SGCE	ENSG00000127990	1.10254	1.1033	3.74967	0.00548591	0.0690825
ZNF483	ENSG00000173258	1.12876	1.1291	4.97528	0.00551774	0.069413
CSTF3	ENSG00000176102	-1.06651	-1.06702	4.64783	0.00551846	0.069413
WBP2NL	ENSG00000183066	1.16329	1.16508	2.75015	0.00552128	0.069413
PODXL2	ENSG00000114631	-1.24189	-1.24393	2.93176	0.00552866	0.0694675
FIRRE	ENSG00000213468	-1.60826	-1.63123	0.0803471	0.00554572	0.0696435
HNMT	ENSG00000150540	1.07265	1.07288	5.4673	0.00555225	0.0696524
ADORA1	ENSG00000163485	-1.88541	-1.92373	-0.496771	0.00555253	0.0696524
VIT	ENSG00000205221	2.04132	2.09089	-0.823189	0.00556501	0.0697706
RP11-285E9.6	ENSG00000263718	-1.73687	-1.76329	-0.189518	0.00560019	0.0701501
RP5-1086K13.1	ENSG00000224950	-1.38978	-1.40327	0.571261	0.00560143	0.0701501
GAL	ENSG00000069482	-1.53818	-1.55857	-0.000866563	0.00560633	0.070173
HLA-DQA1	ENSG00000196735	-1.44597	-1.45301	1.63301	0.00561301	0.070218
SNX18P13	ENSG00000230965	-1.40833	-1.42027	0.496881	0.00568956	0.0711367
S100P	ENSG00000163993	-2.26422	-2.2647	6.70259	0.00570341	0.0712707
KDM5DP1	ENSG00000277438	2.03221	2.08426	-0.817155	0.00576744	0.0720314
CHI3L1	ENSG00000133048	-2.23122	-2.23406	3.44547	0.00588307	0.0734354
RP11-5C23.1	ENSG00000272760	1.36376	1.37146	1.01492	0.00591391	0.0737575
EML5	ENSG00000165521	1.12952	1.12981	5.25755	0.00591778	0.0737575
FCER1G	ENSG00000158869	-1.34127	-1.34765	1.35856	0.00591857	0.0737575
UBE2Q2L	ENSG00000259511	1.34643	1.3537	0.919774	0.00593517	0.0739239
ZNF385B	ENSG00000144331	-2.14804	-2.1519	3.62603	0.00596386	0.0742408
WFDC13	ENSG00000168634	-1.88466	-1.9528	-0.924207	0.00597157	0.0742963
RP11-160E2.21	ENSG00000266664	1.85066	1.89606	-0.645428	0.00601072	0.0747425
CTD-2566J3.1	ENSG00000258837	1.84389	1.8904	-0.398275	0.00604962	0.0751853
GBP6	ENSG00000183347	-1.36318	-1.37204	1.07684	0.00608112	0.0755356
CPSF2	ENSG00000165934	-1.02873	-1.02884	6.79845	0.00612144	0.0759951
CIRBP-AS1	ENSG00000267493	-1.64927	-1.69379	-0.778193	0.00620005	0.0769292
CTD-2008P7.9	ENSG00000267259	1.3488	1.35306	1.77552	0.00620755	0.0769541
C10ORF99	ENSG00000188373	-2.11722	-2.15528	0.389837	0.00620881	0.0769541
ARG2	ENSG00000081181	1.51153	1.512	5.12448	0.00622205	0.0770764
GPI	ENSG00000105220	-1.10418	-1.10425	7.22801	0.00622567	0.0770794
RP11-33A14.1	ENSG00000223930	1.85893	1.898	0.00728512	0.0062597	0.0774587
TRERF1	ENSG00000124496	-1.10153	-1.10243	3.83532	0.00629403	0.0778412
LILRA5	ENSG00000187116	-1.41533	-1.42729	0.661912	0.00631624	0.0780737
ADAMTS3	ENSG00000156140	-1.17153	-1.17275	3.46948	0.00633712	0.0782894
ARHGEF39	ENSG00000137135	-1.30747	-1.31034	2.48586	0.00635137	0.0783642
RPL39L	ENSG00000163923	-1.26313	-1.26539	2.65253	0.0063559	0.0783642
CPB1	ENSG00000153002	-1.67927	-1.68938	1.55852	0.00635676	0.0783642
SAT1	ENSG00000130066	1.14735	1.14736	9.97708	0.00635692	0.0783642
XPR1	ENSG00000143324	-1.04429	-1.04445	6.1361	0.00637457	0.0785394
C6ORF132	ENSG00000188112	-1.08726	-1.08749	5.66627	0.00638414	0.0786149
SLC39A11	ENSG00000133195	-1.05757	-1.05799	4.74189	0.00639932	0.0787593
NUDT6	ENSG00000170917	-1.14912	-1.15128	2.62286	0.00640615	0.0788008
POLA2	ENSG00000014138	-1.17599	-1.17669	4.12739	0.0064128	0.0788401
RP11-54O7.3	ENSG00000223764	-1.25335	-1.25524	2.91637	0.0064306	0.0790163
ERO1A	ENSG00000197930	-1.46056	-1.4607	7.07925	0.00646988	0.0794507
FAM185BP	ENSG00000214439	1.26531	1.2713	1.13869	0.00647291	0.0794507
PTMA	ENSG00000187514	-1.06744	-1.06746	9.01779	0.00648579	0.079566
DNAJC10	ENSG00000077232	-1.09214	-1.09223	7.08135	0.0065155	0.0798875
CST2	ENSG00000170369	-1.84849	-1.87845	-0.076229	0.00654627	0.0802217
GALNT2	ENSG00000143641	-1.01133	-1.0114	6.97951	0.00655041	0.0802294
N4BP2L2	ENSG00000244754	1.03536	1.0354	8.05791	0.00656939	0.0804127
NT5DC3	ENSG00000111696	1.16291	1.16303	6.43048	0.00657243	0.0804127
FXYD3	ENSG00000089356	-1.13169	-1.13179	7.07197	0.00658287	0.0804973
RIBC2	ENSG00000128408	-1.53189	-1.54209	1.09972	0.00659367	0.0805861
RP11-582J16.4	ENSG00000251034	1.33512	1.33904	1.8802	0.00660166	0.0806406
FAM72B	ENSG00000188610	-1.42482	-1.43775	0.558149	0.00666435	0.0813628
CEP85	ENSG00000130695	-1.17772	-1.17837	4.29184	0.00667784	0.081484
P2RX7	ENSG00000089041	1.2515	1.25356	2.55035	0.0066862	0.0815423
RP11-72M17.1	ENSG00000258561	-1.45862	-1.48201	-0.0118006	0.00672923	0.0819974
RP4-665J23.1	ENSG00000233593	1.22851	1.23386	1.31349	0.0067307	0.0819974
RP11-83N9.6	ENSG00000275329	1.7493	1.78819	-0.772286	0.00675833	0.082276
NEFM	ENSG00000104722	1.62603	1.63265	1.62632	0.00676078	0.082276
CDKN1C	ENSG00000129757	1.15901	1.1596	4.17161	0.00677614	0.082419
PSCA	ENSG00000167653	-2.00921	-2.01224	4.08091	0.0068094	0.0827794
CHST3	ENSG00000122863	-1.1364	-1.13668	5.58028	0.00682	0.0828374
PSORS1C3	ENSG00000204528	1.18165	1.1837	2.71605	0.00682143	0.0828374
SPARCL1	ENSG00000152583	-1.25419	-1.25427	7.5011	0.00686614	0.0833359
TLE6	ENSG00000104953	-1.53486	-1.55501	0.181792	0.00687499	0.083399
TNFAIP2	ENSG00000185215	-1.27719	-1.27739	6.74593	0.00688721	0.0834774
TRO	ENSG00000067445	1.19501	1.19627	3.3271	0.00688877	0.0834774
ITPR3	ENSG00000096433	-1.05123	-1.05129	7.46859	0.00692827	0.0839115
YIF1B	ENSG00000167645	-1.12134	-1.12224	3.70602	0.0069426	0.0840405
CYP2E1	ENSG00000130649	-1.33984	-1.34488	1.74197	0.00696734	0.0842952
DNASE2B	ENSG00000137976	1.70604	1.75434	-0.588216	0.00698558	0.0844711
IL2RA	ENSG00000134460	-1.67769	-1.69639	0.416638	0.00699916	0.0845905
NACC1	ENSG00000160877	-1.09747	-1.09781	5.12487	0.00701182	0.0846987
NXPE1	ENSG00000095110	-2.28028	-2.3009	1.78971	0.00701845	0.0847338
RP11-95G17.2	ENSG00000272472	-2.18931	-2.26106	-0.795628	0.00702267	0.0847399
RP1-206D15.5	ENSG00000234604	1.50851	1.52202	0.26955	0.00702669	0.0847437
DAPP1	ENSG00000070190	-1.4362	-1.43905	3.10647	0.0070378	0.0848329
U2	ENSG00000275219	1.30763	1.31307	1.32149	0.00704445	0.0848681
TMEM217	ENSG00000172738	1.36161	1.36499	2.1112	0.00709105	0.0853845
DPY19L1	ENSG00000173852	-1.0477	-1.04797	5.29376	0.00710908	0.0855564
AC004510.3	ENSG00000267308	1.91404	1.95357	-0.614314	0.00712444	0.0856961
HSD17B1P1	ENSG00000108785	1.84626	1.88557	-0.490801	0.00715595	0.0860297
METTL21EP	ENSG00000250878	-1.51186	-1.54203	-0.279236	0.00716808	0.0861303
MREG	ENSG00000118242	-1.1309	-1.13217	3.26546	0.00718048	0.0862337
SH2B2	ENSG00000160999	-1.26904	-1.27371	1.75558	0.0072102	0.0865452
ATP2C1	ENSG00000017260	1.0716	1.07163	8.45178	0.00722494	0.0866765
TRPC6	ENSG00000137672	1.21177	1.21349	2.89449	0.0072327	0.086724
MYOM1	ENSG00000101605	1.21373	1.21567	2.67123	0.00723838	0.0867244
AC097721.1	ENSG00000232915	-1.32812	-1.33735	0.750041	0.00724267	0.0867244
PAXIP1-AS2	ENSG00000214106	1.12478	1.1258	3.45042	0.00724738	0.0867244
ELK3	ENSG00000111145	-1.22221	-1.22254	5.41125	0.00724793	0.0867244
GK	ENSG00000198814	-1.16751	-1.16787	4.9967	0.00726472	0.0868662
SHROOM4	ENSG00000158352	-1.0831	-1.08373	4.26368	0.0072674	0.0868662
TMEM98	ENSG00000006042	1.09502	1.0953	5.16929	0.00739574	0.0883539
TMEM61	ENSG00000143001	-1.53884	-1.56804	-0.40527	0.00740509	0.0884035
RP5-1024G6.7	ENSG00000259818	1.34958	1.36347	0.127475	0.00741115	0.0884035
EXOSC3P1	ENSG00000229007	1.24597	1.25043	1.37575	0.00741488	0.0884035
AC009166.7	ENSG00000280344	-1.62562	-1.67404	-0.907588	0.00741539	0.0884035
CNTN3	ENSG00000113805	1.21465	1.21514	4.67056	0.00742853	0.0885139
CSPG4P11	ENSG00000259726	1.23755	1.23886	3.24957	0.00743602	0.0885204
HPDL	ENSG00000186603	-1.5826	-1.60302	0.175541	0.00743683	0.0885204
RPSAP52	ENSG00000241749	-1.78752	-1.82765	-0.60337	0.0074558	0.0886999
RP3-395M20.7	ENSG00000225931	1.39781	1.4032	1.51718	0.00747388	0.0888686
FER1L5	ENSG00000249715	-1.31213	-1.31644	2.0747	0.00752312	0.0894076
ZNF263	ENSG00000006194	1.03952	1.03967	6.05007	0.00754569	0.0896291
PTPRD	ENSG00000153707	1.25998	1.26086	3.97918	0.00755691	0.0897157
MTND2P2	ENSG00000229954	1.79087	1.83741	-0.866407	0.00756705	0.0897893
CD6	ENSG00000013725	1.56621	1.57165	1.77786	0.00758021	0.0898988
FGL1	ENSG00000104760	-1.88777	-1.90331	1.15917	0.00759061	0.0899753
KIT	ENSG00000157404	1.25622	1.25661	5.12774	0.00759715	0.0900061
ATG2A	ENSG00000110046	1.11539	1.11556	5.97316	0.00762001	0.0902009
SUMO4	ENSG00000177688	1.18607	1.18931	1.86067	0.00762282	0.0902009
MUM1L1	ENSG00000157502	1.36424	1.36569	3.87598	0.00762545	0.0902009
ZNF593	ENSG00000142684	-1.15428	-1.15622	2.65172	0.00765934	0.090514
IL36RN	ENSG00000136695	-2.00798	-2.07841	-0.830815	0.00765985	0.090514
OR7E14P	ENSG00000184669	-1.51562	-1.53804	-0.142171	0.00768646	0.0907814
PGAP1	ENSG00000197121	1.04395	1.04416	5.47496	0.00772281	0.0911635
NCF2	ENSG00000116701	-1.48419	-1.48729	2.84792	0.00773235	0.091229
PARP16	ENSG00000138617	1.13078	1.13151	3.87408	0.00774865	0.091374
ST6GALNAC5	ENSG00000117069	1.6305	1.68342	-0.562419	0.00776304	0.0914964
HBP1	ENSG00000105856	1.04348	1.04354	7.31861	0.00777346	0.0915719
RNU7-124P	ENSG00000251745	-1.54358	-1.55427	1.06318	0.00779742	0.0918068
SLFN11	ENSG00000172716	-1.11865	-1.11902	5.06231	0.00782959	0.092138
TOMM40L	ENSG00000158882	-1.0865	-1.08745	3.65365	0.00785923	0.0924391
SLC10A5	ENSG00000253598	1.29858	1.302	2.02356	0.00786875	0.0925034
GGCT	ENSG00000006625	-1.16283	-1.16404	3.36093	0.00795571	0.0934776
RP3-523K23.2	ENSG00000261116	-1.27521	-1.27756	2.67011	0.00796952	0.0935916
RP11-318K15.2	ENSG00000254325	-1.49113	-1.50284	0.766159	0.00798362	0.093709
ARHGAP40	ENSG00000124143	-1.57814	-1.59617	0.402094	0.00800977	0.0939675
PLCH1	ENSG00000114805	-1.21535	-1.21764	2.65327	0.00802595	0.094109
MAATS1	ENSG00000183833	1.12753	1.12844	3.69471	0.0080458	0.0942934
AIF1	ENSG00000204472	-1.63047	-1.64664	0.611361	0.00806837	0.0945092
OR51F2	ENSG00000176925	2.13295	2.20832	-0.910778	0.00809289	0.0947478
FPR3	ENSG00000187474	-2.18292	-2.19549	1.96473	0.00813034	0.0951375
AAMDC	ENSG00000087884	1.08927	1.09009	3.63043	0.00814148	0.095219
POU5F1	ENSG00000204531	1.13267	1.13356	3.62434	0.00815856	0.0953699
KRT17	ENSG00000128422	-1.29046	-1.2905	8.45565	0.00818554	0.0956363
CTB-25B13.12	ENSG00000267317	1.23897	1.24329	1.56276	0.00821325	0.095911
PMFBP1	ENSG00000118557	-1.24801	-1.25328	1.49458	0.00821812	0.0959187
NDRG2	ENSG00000165795	1.07682	1.07706	5.44781	0.00825728	0.0963265
COL13A1	ENSG00000197467	-1.28016	-1.28498	1.65856	0.00827027	0.0964154
CLEC2B	ENSG00000110852	1.15807	1.15916	3.34704	0.00827554	0.0964154
TMEM206	ENSG00000065600	-1.19892	-1.20062	3.0301	0.00827758	0.0964154
MIPEPP1	ENSG00000225358	1.77504	1.79878	-0.108076	0.00831609	0.0967655
RNVU1-6	ENSG00000201558	1.59987	1.61078	0.964282	0.00831612	0.0967655
DHX40P1	ENSG00000266992	1.476	1.49515	-0.0461675	0.00833301	0.0969127
ATP1A1-AS1	ENSG00000203865	1.1689	1.17213	1.95555	0.00836342	0.09718
KIF12	ENSG00000136883	1.33661	1.33867	2.63181	0.00836451	0.09718
CHRNA7	ENSG00000175344	1.2006	1.20217	2.90855	0.00839074	0.0974224
OR51C1P	ENSG00000197674	2.31065	2.324	2.10031	0.00839392	0.0974224
SDSL	ENSG00000139410	-1.31395	-1.31917	1.58574	0.00839929	0.0974352
OGFRP1	ENSG00000182057	-1.36185	-1.37429	0.497718	0.00841059	0.0975166
RP11-456N14.6	ENSG00000283511	-1.57459	-1.58819	0.610897	0.00841568	0.0975261
RN7SL12P	ENSG00000239553	-1.53518	-1.55453	0.110324	0.00842526	0.0975876
AC023137.2	ENSG00000228950	1.23839	1.24701	0.720532	0.00844782	0.0977993
TSPAN8	ENSG00000127324	1.25727	1.25747	6.09586	0.00845619	0.0978035
HOXA10-AS	ENSG00000253187	-1.3395	-1.346	1.29064	0.00845676	0.0978035
SERTAD4-AS1	ENSG00000203706	1.34398	1.35078	1.10158	0.00846488	0.0978479
OR51A7	ENSG00000176895	1.98761	2.03388	-0.380163	0.00848197	0.0979958
FAM212A	ENSG00000185614	-1.28913	-1.29592	1.34314	0.00849789	0.0981014
WI2-85898F10.2	ENSG00000279954	1.32539	1.33203	1.29477	0.00849971	0.0981014
STON1	ENSG00000243244	1.06706	1.06727	5.53776	0.00859744	0.0991792
RP11-574F21.2	ENSG00000228606	1.49831	1.52076	-0.260677	0.00862954	0.0994992
IER3	ENSG00000137331	-1.31945	-1.3198	5.43265	0.00867111	0.099928
RPA3	ENSG00000106399	-1.17391	-1.17496	3.65862	0.00872525	0.100461
DCSTAMP	ENSG00000164935	-2.12888	-2.21228	-0.669053	0.00872621	0.100461
UCK2	ENSG00000143179	-1.0435	-1.04371	5.72858	0.00875822	0.100779
RP11-341G23.4	ENSG00000257681	1.4031	1.40653	2.03548	0.0087663	0.100821
CASQ1	ENSG00000143318	1.56733	1.59211	-0.127986	0.00883399	0.101549
GTF2IRD2	ENSG00000196275	1.03712	1.03736	5.39265	0.00885475	0.101736
LILRB4	ENSG00000186818	-1.99557	-2.02211	0.86199	0.00885918	0.101736
PGM1	ENSG00000079739	-1.05838	-1.05858	5.79037	0.00886885	0.101796
IFI44L	ENSG00000137959	-1.66046	-1.6626	3.45051	0.00888436	0.101922
CTC-523E23.4	ENSG00000267767	1.45599	1.46975	0.305924	0.00894251	0.102538
SPA17	ENSG00000064199	-1.26905	-1.27187	2.5438	0.00895915	0.102677
LYPD5	ENSG00000159871	-1.21636	-1.22118	1.56594	0.00896519	0.102695
LPCAT4	ENSG00000176454	-1.16332	-1.16399	4.25253	0.00900612	0.103112
RPSAP54	ENSG00000213621	-1.14994	-1.15177	2.76465	0.00903421	0.103381
FNIP1	ENSG00000217128	1.00798	1.00804	7.42999	0.00904896	0.103498
RAPGEFL1	ENSG00000108352	-1.26953	-1.27025	4.76753	0.00907193	0.103709
TMPRSS7	ENSG00000176040	1.77505	1.81165	-0.583678	0.00909064	0.103828
LRRC20	ENSG00000172731	-1.20199	-1.20452	2.47023	0.00909143	0.103828
ARPIN	ENSG00000242498	-1.09948	-1.0998	5.26195	0.00910035	0.103878
[truncated: 20,819 more rows]

## Sheet: AUYvs17AAG_edgeR_treat_FC_1.8
genes_symb_	genes	logFC	unshrunk.logFC	logCPM	PValue	FDR
KRT16P2	ENSG00000227300	-4.59375	-4.65829	2.55271	3.42647e-11	4.49139e-07
ATP8A1	ENSG00000124406	2.2881	2.28821	7.68295	5.13649e-11	4.49139e-07
VSIG4	ENSG00000155659	-4.6944	-4.72859	3.2716	5.90506e-11	4.49139e-07
HIST1H3G	ENSG00000273983	-3.2769	-3.2828	4.46968	1.51318e-10	8.63194e-07
RP11-800A3.4	ENSG00000260401	-3.13507	-3.14405	3.5892	2.2385e-10	9.23002e-07
TICRR	ENSG00000140534	-3.89472	-3.91114	3.48026	2.42704e-10	9.23002e-07
LRP8	ENSG00000157193	-2.50928	-2.51062	5.53123	4.12082e-10	1.31119e-06
CEP55	ENSG00000138180	-4.14565	-4.16111	3.79564	5.01063e-10	1.31119e-06
RP11-544L8__B.4	ENSG00000175967	3.55691	3.57512	1.90092	6.00203e-10	1.31119e-06
SHCBP1	ENSG00000171241	-2.80338	-2.81316	3.13683	6.05194e-10	1.31119e-06
HAS3	ENSG00000103044	-2.48305	-2.48556	4.82632	6.32092e-10	1.31119e-06
CDC45	ENSG00000093009	-3.87253	-3.89131	3.25504	8.97227e-10	1.70608e-06
DEPDC1	ENSG00000024526	-3.86079	-3.88172	2.78723	1.10007e-09	1.92484e-06
C16ORF74	ENSG00000154102	-2.33501	-2.34148	2.97629	1.18099e-09	1.92484e-06
UHRF1	ENSG00000276043	-3.32305	-3.32782	4.7261	1.27339e-09	1.93708e-06
SYT12	ENSG00000173227	-2.90765	-2.91044	5.06092	1.40298e-09	2.00083e-06
MUC15	ENSG00000169550	2.79539	2.81349	1.14142	1.54403e-09	2.07245e-06
CDCA2	ENSG00000184661	-3.0461	-3.05441	3.47953	1.66217e-09	2.10707e-06
SFN	ENSG00000175793	-2.64982	-2.65037	7.22456	2.06784e-09	2.37222e-06
N4BP2L1	ENSG00000139597	1.65758	1.65797	5.2865	2.07926e-09	2.37222e-06
PLAU	ENSG00000122861	-3.2157	-3.21709	5.96932	2.85317e-09	3.10017e-06
UBE2C	ENSG00000175063	-2.78071	-2.79245	2.67451	4.44605e-09	4.61136e-06
CENPI	ENSG00000102384	-3.12375	-3.1334	3.29584	5.47056e-09	5.42727e-06
RAD54L	ENSG00000085999	-2.64613	-2.65404	3.16301	6.51829e-09	6.13298e-06
HYAL2	ENSG00000068001	-1.86469	-1.86605	4.60529	6.71946e-09	6.13298e-06
PKMYT1	ENSG00000127564	-3.44477	-3.46715	2.8635	8.37204e-09	7.34743e-06
P2RY2	ENSG00000175591	-2.95732	-2.96564	3.6095	8.9503e-09	7.564e-06
GLCCI1	ENSG00000106415	1.74916	1.74968	4.975	1.31831e-08	1.03112e-05
FCGR2A	ENSG00000143226	-2.8387	-2.84404	3.5598	1.34223e-08	1.03112e-05
CDK1	ENSG00000170312	-3.75975	-3.7695	4.01812	1.35933e-08	1.03112e-05
MCM10	ENSG00000065328	-2.68737	-2.69298	3.76889	1.41889e-08	1.03112e-05
RP5-875H18.9	ENSG00000276851	-4.1794	-4.2576	1.1531	1.44605e-08	1.03112e-05
CCNL2P1	ENSG00000248283	2.65633	2.66709	1.53161	1.90476e-08	1.23811e-05
RP11-494M8.4	ENSG00000254951	2.68786	2.69252	2.77227	1.92605e-08	1.23811e-05
HIST1H3F	ENSG00000277775	-3.107	-3.11163	4.67438	1.98077e-08	1.23811e-05
CDKN3	ENSG00000100526	-3.47553	-3.50084	2.14056	2.04011e-08	1.23811e-05
OSMR	ENSG00000145623	-1.8923	-1.8925	7.33878	2.05411e-08	1.23811e-05
GSG2	ENSG00000177602	-3.11747	-3.14976	1.67455	2.06188e-08	1.23811e-05
HIST1H2BI	ENSG00000278588	-2.50664	-2.51108	3.92051	2.42234e-08	1.3841e-05
ENPP2	ENSG00000136960	2.19051	2.19094	5.92373	2.42633e-08	1.3841e-05
HIST1H2AI	ENSG00000196747	-2.94905	-2.95255	4.85005	2.51062e-08	1.39725e-05
AURKB	ENSG00000178999	-4.0417	-4.07533	2.62639	2.89382e-08	1.57217e-05
KIFC1	ENSG00000237649	-2.73357	-2.74236	3.25144	3.12759e-08	1.65966e-05
PPARGC1A	ENSG00000109819	2.56761	2.56878	4.74266	3.24664e-08	1.68368e-05
CLEC5A	ENSG00000258227	-4.82455	-4.98802	0.653633	3.40167e-08	1.72487e-05
LAD1	ENSG00000159166	-2.17944	-2.18036	5.6945	3.676e-08	1.82346e-05
LZTS1	ENSG00000061337	-2.04444	-2.04974	2.94228	3.99102e-08	1.91452e-05
ANXA2	ENSG00000182718	-1.96613	-1.96615	11.0275	4.02738e-08	1.91452e-05
FAT2	ENSG00000086570	-2.4729	-2.47334	7.41841	4.11923e-08	1.91822e-05
CDCA7	ENSG00000144354	-2.9261	-2.93488	3.41927	4.61345e-08	2.09098e-05
C1QC	ENSG00000159189	-3.25398	-3.26406	3.23582	4.71093e-08	2.09098e-05
DIAPH3	ENSG00000139734	-3.74876	-3.77001	2.99413	4.80108e-08	2.09098e-05
ANLN	ENSG00000011426	-3.97585	-3.98053	5.3529	4.93559e-08	2.09098e-05
KLK7	ENSG00000169035	-5.60258	-5.77514	1.49923	4.94842e-08	2.09098e-05
FOXM1	ENSG00000111206	-3.06226	-3.07637	2.88159	5.13594e-08	2.13076e-05
IL1B	ENSG00000125538	-4.49858	-4.62349	0.745994	6.09487e-08	2.48344e-05
NEIL3	ENSG00000109674	-3.31754	-3.37603	0.893386	6.21652e-08	2.48857e-05
UBASH3B	ENSG00000154127	-1.74582	-1.74701	4.43421	6.50619e-08	2.55962e-05
CCL3	ENSG00000277632	-4.46409	-4.60576	0.48185	6.81454e-08	2.6355e-05
GINS1	ENSG00000101003	-2.46504	-2.4701	3.56168	7.77981e-08	2.95866e-05
S100A3	ENSG00000188015	-3.27561	-3.31545	1.49616	8.01977e-08	2.99992e-05
HIST1H3C	ENSG00000278272	-2.45068	-2.45337	4.72339	9.37454e-08	3.42028e-05
POLQ	ENSG00000051341	-3.28349	-3.28923	4.28038	9.4433e-08	3.42028e-05
MELK	ENSG00000165304	-4.24024	-4.25499	3.93459	1.02284e-07	3.61504e-05
PLEKHG7	ENSG00000187510	2.32143	2.33429	1.1683	1.04242e-07	3.61504e-05
ASF1B	ENSG00000105011	-2.79048	-2.80053	2.9999	1.04563e-07	3.61504e-05
TTK	ENSG00000112742	-3.16752	-3.17811	3.16919	1.09655e-07	3.7345e-05
DTL	ENSG00000143476	-4.13337	-4.14769	3.88352	1.1184e-07	3.7529e-05
IQGAP3	ENSG00000183856	-2.6763	-2.67958	4.57011	1.21392e-07	4.01439e-05
PBK	ENSG00000168078	-4.2334	-4.25935	2.92764	1.26737e-07	4.13125e-05
ARPC1B	ENSG00000130429	-1.76637	-1.76704	5.51475	1.32815e-07	4.26843e-05
MALL	ENSG00000144063	-3.05306	-3.05416	6.50278	1.37615e-07	4.36126e-05
KIF20A	ENSG00000112984	-4.07376	-4.08447	4.20108	1.42108e-07	4.44194e-05
GINS4	ENSG00000147536	-2.23749	-2.24161	3.41333	1.50275e-07	4.63374e-05
KIF23	ENSG00000137807	-1.90682	-1.90872	4.2647	1.55451e-07	4.67557e-05
CALCOCO1	ENSG00000012822	1.52295	1.52305	7.18877	1.55729e-07	4.67557e-05
IFNE	ENSG00000184995	-2.13779	-2.14138	3.34713	1.5824e-07	4.68924e-05
S1PR5	ENSG00000180739	-2.42695	-2.43701	2.55758	1.6109e-07	4.71251e-05
HIST1H1A	ENSG00000124610	-2.39456	-2.40094	3.24163	1.73387e-07	5.00804e-05
TENM4	ENSG00000149256	-2.08796	-2.09073	4.04019	1.87621e-07	5.35142e-05
KIF14	ENSG00000118193	-2.68554	-2.69154	3.45739	1.93909e-07	5.4239e-05
S100A16	ENSG00000188643	-1.76961	-1.77004	6.253	1.94916e-07	5.4239e-05
ITGA3	ENSG00000005884	-1.88093	-1.88102	8.80081	2.01896e-07	5.55044e-05
PPFIBP2	ENSG00000166387	1.71053	1.71073	6.34797	2.26577e-07	6.1548e-05
NCAPH	ENSG00000121152	-2.68584	-2.69384	3.2193	2.29617e-07	6.16399e-05
MAP3K6	ENSG00000142733	-1.6247	-1.62529	5.7067	2.38077e-07	6.23634e-05
ZWINT	ENSG00000122952	-2.21043	-2.21272	4.21985	2.39211e-07	6.23634e-05
HIST1H3J	ENSG00000197153	-2.42509	-2.43471	2.86243	2.40511e-07	6.23634e-05
ZNF367	ENSG00000165244	-2.15498	-2.16062	2.95978	2.63187e-07	6.74763e-05
RP1-124C6.1	ENSG00000232316	2.78836	2.80322	1.23184	2.72461e-07	6.85077e-05
RP1-102E24.8	ENSG00000256433	-2.25021	-2.25878	2.22006	2.73214e-07	6.85077e-05
ELOVL6	ENSG00000170522	-1.9755	-1.97708	4.50101	2.97176e-07	7.3706e-05
KIF4A	ENSG00000090889	-4.08113	-4.09931	3.52739	3.1294e-07	7.67814e-05
CRIP2	ENSG00000182809	-1.66646	-1.66784	4.4894	3.62412e-07	8.71078e-05
PLVAP	ENSG00000130300	-2.00216	-2.00374	4.55468	3.62663e-07	8.71078e-05
EXO1	ENSG00000174371	-3.32666	-3.34041	3.22742	3.68478e-07	8.75827e-05
CDC20	ENSG00000117399	-2.15917	-2.16306	3.79461	3.78454e-07	8.90265e-05
MYBL2	ENSG00000101057	-2.73726	-2.75108	2.6949	3.82655e-07	8.90961e-05
AREG	ENSG00000109321	-3.14578	-3.14826	5.59673	3.94361e-07	8.93723e-05
AC112229.1	ENSG00000230650	-1.77364	-1.77608	3.35302	3.99573e-07	8.93723e-05
NECTIN1	ENSG00000110400	-1.73011	-1.73064	5.87915	3.99756e-07	8.93723e-05
MUC1	ENSG00000185499	-2.50179	-2.50665	3.91619	4.03047e-07	8.93723e-05
OVCH2	ENSG00000183378	2.57539	2.5797	2.72108	4.03425e-07	8.93723e-05
HMMR	ENSG00000072571	-2.49243	-2.49769	3.41814	4.13251e-07	9.06688e-05
HIST1H2BO	ENSG00000274641	-2.40595	-2.41311	3.14547	4.19289e-07	9.11174e-05
ADAMTS9-AS2	ENSG00000241684	1.64394	1.64448	4.9041	4.35604e-07	9.33867e-05
KIF15	ENSG00000163808	-2.65096	-2.65682	3.51118	4.37916e-07	9.33867e-05
NFE2L3	ENSG00000050344	-2.23291	-2.23693	3.39449	4.71805e-07	9.94419e-05
IL24	ENSG00000162892	-3.67074	-3.7151	1.91573	4.75027e-07	9.94419e-05
AP000962.1	ENSG00000280432	1.99559	2.00272	1.49389	5.13537e-07	0.000106526
SLC40A1	ENSG00000138449	1.48392	1.48403	6.93379	5.42963e-07	0.000111616
CCNA2	ENSG00000145386	-3.02101	-3.02683	3.96155	5.89689e-07	0.000120139
UBE2T	ENSG00000077152	-2.27868	-2.28358	3.20439	6.57096e-07	0.000132687
HMGA2	ENSG00000149948	-1.98873	-1.99233	3.63465	6.938e-07	0.00013887
CCDC144NL-AS1	ENSG00000233098	1.76838	1.77106	2.71423	7.19137e-07	0.000141878
ID1	ENSG00000125968	-2.62985	-2.63026	7.48711	7.21264e-07	0.000141878
KIF2C	ENSG00000142945	-2.3454	-2.35004	3.63151	7.55582e-07	0.000147246
ORC1	ENSG00000085840	-2.18861	-2.19402	3.17569	7.61462e-07	0.000147246
FANCA	ENSG00000187741	-2.38627	-2.38883	4.52661	7.73258e-07	0.000148271
SKA3	ENSG00000165480	-3.99382	-4.04516	1.74536	8.26332e-07	0.000155818
HIST1H2AJ	ENSG00000276368	-3.25775	-3.26435	4.31154	8.29777e-07	0.000155818
GJB3	ENSG00000188910	-2.36328	-2.36731	3.90943	8.33106e-07	0.000155818
NUF2	ENSG00000143228	-2.9444	-2.9627	2.14181	8.4129e-07	0.00015607
FERMT1	ENSG00000101311	-1.72472	-1.72533	5.67358	8.73709e-07	0.000160777
CDT1	ENSG00000167513	-2.21118	-2.21979	2.69202	9.02437e-07	0.00016383
CDCA5	ENSG00000146670	-2.27253	-2.27871	3.21194	9.0466e-07	0.00016383
KRT6C	ENSG00000170465	-3.57384	-3.59181	3.4866	9.40225e-07	0.00016893
FRAS1	ENSG00000138759	1.88354	1.88369	7.02055	9.68768e-07	0.000172698
FAM111B	ENSG00000189057	-3.48294	-3.48902	4.39959	1.07851e-06	0.000190771
RP11-568J23.8	ENSG00000275393	-2.69223	-2.73731	0.669468	1.09896e-06	0.000192893
MRC1	ENSG00000260314	-2.14987	-2.15236	4.08725	1.13491e-06	0.000197346
STAB1	ENSG00000010327	-3.21248	-3.21349	6.36249	1.14163e-06	0.000197346
NCAPG	ENSG00000109805	-3.55807	-3.56726	3.8976	1.18624e-06	0.000203515
S100A2	ENSG00000196754	-2.93348	-2.93371	8.93332	1.22088e-06	0.000207895
KRT7	ENSG00000135480	-1.96423	-1.96429	9.27338	1.32647e-06	0.000224203
RP11-259N19.1	ENSG00000272711	-2.65451	-2.70178	0.432256	1.38065e-06	0.000230778
HIST1H2AB	ENSG00000278463	-2.30716	-2.31195	3.64724	1.3856e-06	0.000230778
CENPH	ENSG00000153044	-2.04329	-2.04806	2.91396	1.44946e-06	0.000238506
BUB1	ENSG00000169679	-3.38234	-3.38936	4.07772	1.45659e-06	0.000238506
C1QB	ENSG00000173369	-3.39954	-3.41025	3.44974	1.46912e-06	0.000238506
MND1	ENSG00000121211	-2.57628	-2.60398	1.18124	1.47381e-06	0.000238506
TRPM2	ENSG00000142185	-2.00454	-2.01258	2.04074	1.49548e-06	0.000240309
KRT23	ENSG00000108244	-2.50062	-2.50124	6.57741	1.55069e-06	0.000247265
PKM	ENSG00000067225	-1.42409	-1.42411	9.84875	1.57099e-06	0.000247265
PLEKHN1	ENSG00000187583	-1.86151	-1.86859	2.37432	1.57128e-06	0.000247265
CENPE	ENSG00000138778	-2.0504	-2.05233	4.30577	1.65179e-06	0.000258154
CHAC2	ENSG00000143942	-2.19114	-2.20929	1.16061	1.71744e-06	0.000266588
RRM2	ENSG00000171848	-3.39425	-3.39955	4.80522	1.74881e-06	0.000268246
ATP12A	ENSG00000075673	-3.96208	-4.03666	0.67719	1.75163e-06	0.000268246
LMNB1	ENSG00000113368	-2.83165	-2.83412	5.07548	1.93557e-06	0.000292063
ASPM	ENSG00000066279	-3.33937	-3.34383	4.69059	1.93879e-06	0.000292063
FAXDC2	ENSG00000170271	2.21399	2.21509	4.43252	1.94555e-06	0.000292063
CKAP2L	ENSG00000169607	-3.75857	-3.78083	2.73719	2.02195e-06	0.000301549
TREM2	ENSG00000095970	-4.10314	-4.34061	-0.420664	2.06003e-06	0.000304099
ESCO2	ENSG00000171320	-2.31947	-2.32476	3.15633	2.06571e-06	0.000304099
SPRY4-IT1	ENSG00000281881	-2.64028	-2.66054	1.38225	2.15947e-06	0.000315864
UPP1	ENSG00000183696	-1.49489	-1.49549	5.20854	2.26553e-06	0.00032684
KRT16P1	ENSG00000214856	-3.85499	-3.97814	1.09123	2.28713e-06	0.00032684
STEAP3	ENSG00000115107	-2.07462	-2.07604	4.93139	2.29224e-06	0.00032684
ITGB6	ENSG00000115221	-1.96752	-1.96794	6.75649	2.30351e-06	0.00032684
LIPG	ENSG00000101670	-1.86539	-1.86636	5.20555	2.30613e-06	0.00032684
RUVBL1	ENSG00000175792	-1.47713	-1.4776	5.36422	2.35323e-06	0.000331457
CCND1	ENSG00000110092	-1.64114	-1.64126	7.87524	2.40019e-06	0.000335997
C15ORF52	ENSG00000188549	-1.87404	-1.87584	3.98538	2.42295e-06	0.000336485
SGO1	ENSG00000129810	-2.89456	-2.91677	1.90776	2.44718e-06	0.000336485
KRT14	ENSG00000186847	-2.78246	-2.78443	6.03857	2.45614e-06	0.000336485
GPR68	ENSG00000119714	-2.30193	-2.32429	1.27392	2.46266e-06	0.000336485
MMP28	ENSG00000271447	-2.57934	-2.58601	3.36589	2.71831e-06	0.000369205
RP11-1036E20.9	ENSG00000214797	3.74985	3.86526	-0.244717	2.83435e-06	0.000382688
KLK5	ENSG00000167754	-3.86233	-3.91502	1.88382	2.91687e-06	0.000391512
IL1RN	ENSG00000136689	-2.19794	-2.20447	3.07373	2.99394e-06	0.000399507
COL7A1	ENSG00000114270	-1.6929	-1.69301	7.95571	3.11287e-06	0.000412963
KLK10	ENSG00000129451	-2.51444	-2.52202	3.1629	3.14398e-06	0.000414679
SH3BGRL2	ENSG00000198478	1.4784	1.47855	6.48088	3.24557e-06	0.000425617
AC112198.1	ENSG00000232517	3.73929	3.86387	-0.396211	3.27127e-06	0.000426536
NXPH3	ENSG00000182575	2.12795	2.13282	2.26547	3.30877e-06	0.000428975
ACOXL	ENSG00000153093	2.20785	2.21187	2.65359	3.36651e-06	0.000433994
AC012485.2	ENSG00000232306	3.53908	3.62665	-0.411812	3.39202e-06	0.000434827
SLAMF8	ENSG00000158714	-3.27416	-3.35305	0.18892	3.51202e-06	0.000447694
RFX8	ENSG00000196460	-2.80502	-2.82501	1.50142	3.60762e-06	0.000457326
TAP2	ENSG00000204267	-1.42636	-1.42765	3.90841	3.95201e-06	0.000498215
HJURP	ENSG00000123485	-3.33946	-3.35218	3.33153	3.9875e-06	0.000499927
MIR31HG	ENSG00000171889	-1.92096	-1.9238	3.56281	4.04703e-06	0.000504618
ADORA2B	ENSG00000170425	-1.52049	-1.52173	4.28757	4.08877e-06	0.000507051
KRT36	ENSG00000126337	-2.99402	-3.03495	1.32623	4.11668e-06	0.000507754
OR5P2	ENSG00000183303	2.88685	2.91672	0.44948	4.1471e-06	0.000508756
SPC24	ENSG00000161888	-2.82017	-2.82794	3.47753	4.21617e-06	0.000514463
KRT19	ENSG00000171345	-2.20501	-2.20505	10.3999	4.25461e-06	0.000516392
BLNK	ENSG00000095585	1.63489	1.63589	3.90811	4.57167e-06	0.000551325
GJB5	ENSG00000189280	-2.22714	-2.23546	2.48062	4.59075e-06	0.000551325
IL27RA	ENSG00000104998	-1.59348	-1.59655	3.07794	4.6305e-06	0.000553187
MKI67	ENSG00000148773	-4.71883	-4.72448	6.15819	4.66269e-06	0.000554132
WNT10A	ENSG00000135925	-2.30096	-2.31365	1.66912	4.80463e-06	0.000568042
OR5P3	ENSG00000182334	2.73139	2.75258	0.696683	4.94329e-06	0.000580151
KLK6	ENSG00000167755	-3.50585	-3.69141	0.332967	4.96844e-06	0.000580151
C16ORF59	ENSG00000162062	-2.35485	-2.37103	1.80566	4.98403e-06	0.000580151
CCR1	ENSG00000163823	-3.29565	-3.32466	1.73004	5.00875e-06	0.000580151
TPX2	ENSG00000088325	-3.45104	-3.45627	4.71377	5.04229e-06	0.000581086
SDC1	ENSG00000115884	-2.5994	-2.59981	7.73935	5.06928e-06	0.000581261
LAMB1	ENSG00000091136	-1.47985	-1.47999	7.19687	5.21735e-06	0.000592379
BLM	ENSG00000197299	-1.98092	-1.98467	3.37359	5.21817e-06	0.000592379
RIN1	ENSG00000174791	-1.6625	-1.66467	3.57556	5.37457e-06	0.000604831
DEPDC1B	ENSG00000035499	-2.293	-2.30214	2.50109	5.38087e-06	0.000604831
ITGA2	ENSG00000164171	-1.90697	-1.90708	8.30004	5.49381e-06	0.000614499
ANGPTL4	ENSG00000167772	-2.94108	-2.94242	6.28508	5.64177e-06	0.00062797
IRS4	ENSG00000133124	2.05391	2.06239	1.47773	5.69067e-06	0.000630338
RP6-24A23.3	ENSG00000237863	2.7473	2.79154	-0.167931	5.78914e-06	0.000638148
TNC	ENSG00000041982	-1.41976	-1.41982	8.43814	6.17817e-06	0.000677757
CCDC68	ENSG00000166510	1.73037	1.73165	3.82165	6.55803e-06	0.000715987
KIF18B	ENSG00000186185	-2.209	-2.21788	2.55196	6.72273e-06	0.000730473
FGFBP1	ENSG00000137440	-3.2079	-3.21189	5.13404	6.81519e-06	0.000737009
HK2	ENSG00000159399	-2.45117	-2.45173	6.74678	6.91831e-06	0.000742419
HSD17B13	ENSG00000170509	1.78647	1.79248	1.68685	6.95187e-06	0.000742419
E2F7	ENSG00000165891	-2.24513	-2.25259	2.68472	6.98557e-06	0.000742419
E2F8	ENSG00000129173	-2.66927	-2.70481	1.2655	6.99536e-06	0.000742419
CTD-2015G9.2	ENSG00000261175	-2.50522	-2.53429	1.18756	7.0972e-06	0.000746401
SLC11A1	ENSG00000018280	-2.33472	-2.34021	3.05357	7.0983e-06	0.000746401
DDIAS	ENSG00000165490	-2.68568	-2.69924	2.35249	7.20429e-06	0.000751312
EPHA1	ENSG00000146904	-1.56236	-1.56349	4.51833	7.21086e-06	0.000751312
TMEM132A	ENSG00000006118	-2.05625	-2.05727	5.14662	7.46519e-06	0.000774276
C1ORF74	ENSG00000162757	-1.48898	-1.49025	3.8967	7.51335e-06	0.000775453
RAB38	ENSG00000123892	-1.73805	-1.74114	3.18778	7.54451e-06	0.000775453
RP11-388N2.1	ENSG00000233516	2.0597	2.06189	3.31744	7.61843e-06	0.0007774
RP11-381P6.1	ENSG00000264660	2.13243	2.15067	0.486356	7.63159e-06	0.0007774
RGMB-AS1	ENSG00000246763	-2.06771	-2.0727	2.35372	7.72904e-06	0.000783828
ANXA2P2	ENSG00000231991	-1.93555	-1.94066	2.8902	7.81667e-06	0.000789207
CYP1A1	ENSG00000140465	-3.10129	-3.12545	2.44741	7.89486e-06	0.00079359
C12ORF74	ENSG00000214215	2.12285	2.14298	0.386299	7.95592e-06	0.00079622
KRT6A	ENSG00000205420	-4.81574	-4.81804	8.32827	8.0505e-06	0.000800054
ALOX5AP	ENSG00000132965	-2.16266	-2.17354	1.93221	8.08607e-06	0.000800054
CCNB2	ENSG00000157456	-2.10077	-2.10551	3.26423	8.11422e-06	0.000800054
ERCC6L	ENSG00000186871	-2.01886	-2.02423	2.93861	8.13447e-06	0.000800054
DMBT1	ENSG00000187908	-2.5513	-2.57239	1.84696	8.19573e-06	0.000802619
LILRB5	ENSG00000105609	-2.80959	-2.85521	0.599225	8.35398e-06	0.00081462
HMGA1	ENSG00000137309	-1.68676	-1.68715	6.12279	8.41424e-06	0.000817005
OIP5	ENSG00000104147	-2.314	-2.33919	1.08349	8.62333e-06	0.000833759
AJ003147.11	ENSG00000279330	1.85822	1.86176	2.33673	8.95066e-06	0.000861756
ITGB4	ENSG00000132470	-1.55337	-1.55347	8.2299	9.47097e-06	0.000904241
AC144833.1	ENSG00000261426	2.49313	2.50858	0.981922	9.47119e-06	0.000904241
OR5P1P	ENSG00000166408	2.52669	2.54241	0.858218	9.6588e-06	0.00091831
PRC1	ENSG00000198901	-1.857	-1.85813	4.9073	9.85055e-06	0.00092885
CPZ	ENSG00000109625	3.86442	4.11011	-1.12962	9.85106e-06	0.00092885
RP11-7K24.3	ENSG00000261068	-1.57897	-1.58037	4.04936	9.97629e-06	0.000936786
SERPINB1	ENSG00000021355	-1.91224	-1.91281	6.20536	1.02728e-05	0.000960677
RP11-35J10.7	ENSG00000276668	3.29292	3.33589	0.253013	1.09059e-05	0.001014
SPRY1	ENSG00000164056	-1.44737	-1.44799	5.03371	1.09319e-05	0.001014
IRS2	ENSG00000185950	1.5434	1.54358	6.40266	1.10164e-05	0.0010177
SEMA4B	ENSG00000185033	-1.81654	-1.81683	6.93746	1.11222e-05	0.00102333
ARNTL2	ENSG00000029153	-2.5433	-2.54398	6.5465	1.12255e-05	0.00102636
RNF39	ENSG00000204618	1.97374	1.97974	1.82506	1.1245e-05	0.00102636
ARHGAP11B	ENSG00000187951	-1.81182	-1.81446	3.54317	1.13198e-05	0.00102906
ENO1	ENSG00000074800	-1.31209	-1.31211	9.78826	1.16069e-05	0.00105098
PIP	ENSG00000159763	2.60729	2.63295	0.600961	1.1836e-05	0.00106749
MDFI	ENSG00000112559	-1.81129	-1.81335	4.11645	1.20138e-05	0.00107622
BIRC5	ENSG00000089685	-2.28536	-2.28811	4.23702	1.20271e-05	0.00107622
TRIM47	ENSG00000132481	-1.43825	-1.43892	4.99113	1.26166e-05	0.00112456
ABCC3	ENSG00000108846	-1.93296	-1.93319	7.25551	1.30112e-05	0.00115187
NEK2	ENSG00000117650	-2.12467	-2.1303	2.80655	1.30241e-05	0.00115187
ADHFE1	ENSG00000147576	1.58544	1.58675	3.4295	1.32577e-05	0.00116801
RAB7B	ENSG00000276600	-1.95971	-1.96382	3.04285	1.33411e-05	0.00117084
CTC-436P18.3	ENSG00000249279	2.27695	2.29761	0.4891	1.34168e-05	0.00117297
KRT6B	ENSG00000185479	-3.37939	-3.4031	2.77953	1.3517e-05	0.00117722
RP11-177C12.1	ENSG00000249863	-1.66432	-1.66968	2.02593	1.35738e-05	0.00117767
LINC00598	ENSG00000215483	1.59492	1.59629	3.42217	1.36686e-05	0.00117868
TK1	ENSG00000167900	-3.08939	-3.09682	3.88236	1.37117e-05	0.00117868
ELF5	ENSG00000135374	1.92316	1.92638	2.80749	1.37892e-05	0.00117868
COL4A4	ENSG00000081052	1.95289	1.95406	4.14168	1.3792e-05	0.00117868
KNL1	ENSG00000137812	-2.68969	-2.69286	4.41018	1.39734e-05	0.00118972
CLDN16	ENSG00000113946	2.53222	2.54508	1.20018	1.40518e-05	0.00119128
FOXO4	ENSG00000184481	1.43641	1.43699	4.43833	1.40961e-05	0.00119128
PPIL1	ENSG00000137168	-1.40324	-1.4043	4.13559	1.41832e-05	0.00119421
MUC20	ENSG00000176945	1.74288	1.74339	5.21318	1.43832e-05	0.0012066
KIAA1549L	ENSG00000110427	-1.8243	-1.83291	2.1327	1.45759e-05	0.00121738
SAPCD2	ENSG00000186193	-1.75357	-1.75691	3.22085	1.46183e-05	0.00121738
RP11-358D17.2	ENSG00000280551	1.98429	1.99083	1.62611	1.49453e-05	0.00124008
DNM1P51	ENSG00000235370	1.5952	1.59729	2.89191	1.51141e-05	0.00124954
C9ORF106	ENSG00000179082	-1.83067	-1.83935	1.73911	1.53046e-05	0.00126073
LMNB2	ENSG00000176619	-1.61086	-1.61114	6.48544	1.56633e-05	0.00128563
LDHA	ENSG00000134333	-1.58461	-1.58467	8.70827	1.57906e-05	0.00129143
GGH	ENSG00000137563	-1.81105	-1.81698	2.45938	1.5908e-05	0.00129639
EMP1	ENSG00000134531	-1.40967	-1.40979	7.39018	1.60128e-05	0.00130029
PLA2G4F	ENSG00000168907	-1.72079	-1.72256	4.06898	1.61746e-05	0.00130877
BUB1B	ENSG00000156970	-3.01206	-3.01985	3.59297	1.63433e-05	0.00131775
NPR1	ENSG00000169418	-1.69002	-1.69625	2.39991	1.67951e-05	0.0013494
KIF11	ENSG00000138160	-2.27001	-2.27222	4.43897	1.72038e-05	0.00137651
NDC80	ENSG00000080986	-1.85657	-1.85983	3.45126	1.72532e-05	0.00137651
CDCA3	ENSG00000111665	-2.35596	-2.36524	2.57624	1.73833e-05	0.0013814
ALDH3A1	ENSG00000108602	-2.78902	-2.79661	3.3593	1.74355e-05	0.0013814
RP11-1223D19.6	ENSG00000283167	-3.53049	-3.61987	0.865669	1.7752e-05	0.00139576
TRIM14	ENSG00000106785	-1.49474	-1.49535	5.14435	1.77596e-05	0.00139576
POP1	ENSG00000104356	-1.53833	-1.53966	4.05392	1.78003e-05	0.00139576
C1QA	ENSG00000173372	-3.46903	-3.47829	3.5783	1.79529e-05	0.00140291
SERPINB2	ENSG00000197632	-4.42614	-4.45744	3.02899	1.8288e-05	0.00142422
SERPINA3	ENSG00000196136	-5.29383	-5.31653	4.87931	1.87289e-05	0.00144888
IRAK1	ENSG00000184216	-1.29039	-1.2906	6.28052	1.87317e-05	0.00144888
TRIP13	ENSG00000071539	-2.31378	-2.31902	3.41471	1.90365e-05	0.00145962
TROAP	ENSG00000135451	-2.20094	-2.21286	2.12875	1.90684e-05	0.00145962
KRT5	ENSG00000186081	-2.39365	-2.39389	8.39972	1.90942e-05	0.00145962
FBXO32	ENSG00000156804	1.45318	1.45326	7.41924	1.91264e-05	0.00145962
AC129492.6	ENSG00000214999	2.1397	2.14704	1.65985	1.97802e-05	0.00150448
CRABP2	ENSG00000143320	-1.9903	-1.99177	4.66421	2.05523e-05	0.00155802
RFX5	ENSG00000143390	-1.34623	-1.34665	5.25931	2.20592e-05	0.00166671
PNPLA7	ENSG00000130653	1.6062	1.60657	5.2773	2.21334e-05	0.0016668
GINS2	ENSG00000131153	-1.99511	-1.99878	3.44169	2.22769e-05	0.00167209
RNF213	ENSG00000173821	-1.2682	-1.26822	9.61016	2.24231e-05	0.00167755
GABRG3	ENSG00000182256	1.86929	1.87271	2.51934	2.2681e-05	0.00169129
LRIG1	ENSG00000144749	1.37337	1.37343	7.71586	2.29737e-05	0.00170754
CD163	ENSG00000177575	-3.36841	-3.37407	4.89122	2.33791e-05	0.00173203
HELLS	ENSG00000119969	-1.90719	-1.9078	5.7457	2.3706e-05	0.00175056
MICALCL	ENSG00000133808	-1.96201	-1.96806	2.56752	2.42302e-05	0.0017781
FLT1	ENSG00000102755	-1.52487	-1.5251	6.47353	2.43027e-05	0.0017781
SERPINE1	ENSG00000106366	-2.38673	-2.38744	6.75347	2.43128e-05	0.0017781
RP11-244M2.1	ENSG00000267374	-2.77381	-2.82319	0.584113	2.43937e-05	0.00177832
KRT16P6	ENSG00000226145	-2.45308	-2.46122	3.16159	2.45219e-05	0.00178198
HEATR3	ENSG00000155393	-1.31507	-1.31571	4.70904	2.56317e-05	0.00185382
GNA15	ENSG00000060558	-1.88742	-1.88866	5.0347	2.56731e-05	0.00185382
RP11-379F4.7	ENSG00000272087	-2.11615	-2.13484	0.968914	2.58394e-05	0.00185995
FCGR3A	ENSG00000203747	-2.78451	-2.8155	1.04096	2.61211e-05	0.00187431
RHOV	ENSG00000104140	-1.76338	-1.76582	3.69433	2.62305e-05	0.00187626
SLC6A2	ENSG00000103546	2.84639	2.89253	-0.00925184	2.63317e-05	0.00187762
CDC6	ENSG00000094804	-1.61733	-1.61839	4.69331	2.81031e-05	0.00199769
CAPG	ENSG00000042493	-1.36274	-1.36324	5.4875	2.825e-05	0.00200189
ANXA8L1	ENSG00000264230	-1.73755	-1.73843	5.2551	2.84735e-05	0.00201148
ARHGAP11A	ENSG00000198826	-2.14046	-2.14293	4.13955	3.08916e-05	0.00217557
RP11-707G18.1	ENSG00000278743	1.86436	1.87961	0.476346	3.21171e-05	0.00225492
MICAL2	ENSG00000133816	-1.29148	-1.29163	6.82474	3.23471e-05	0.0022641
MSR1	ENSG00000038945	-3.03446	-3.04017	3.73167	3.29274e-05	0.00229767
CENPK	ENSG00000123219	-2.58854	-2.59613	2.99393	3.40657e-05	0.00236985
CENPF	ENSG00000117724	-3.14508	-3.14711	5.66546	3.43171e-05	0.00238009
ASPN	ENSG00000106819	1.98086	1.99117	1.17643	3.48957e-05	0.00241288
DLGAP5	ENSG00000126787	-3.85441	-3.86761	3.74675	3.53675e-05	0.00243309
ZFY-AS1	ENSG00000233070	2.4953	2.52204	0.212223	3.54012e-05	0.00243309
STC1	ENSG00000159167	-2.55358	-2.55429	6.26677	3.55322e-05	0.00243476
PPP1R14B	ENSG00000173457	-1.31929	-1.31974	5.42355	3.61035e-05	0.0024665
SIGLEC1	ENSG00000088827	-2.73917	-2.78461	0.667522	3.63335e-05	0.00246768
COL4A3	ENSG00000169031	1.76951	1.77071	3.92338	3.63371e-05	0.00246768
FGF10	ENSG00000070193	2.06591	2.07005	2.55296	3.67819e-05	0.00248853
PLA2G3	ENSG00000100078	-2.7244	-2.80971	0.148533	3.68623e-05	0.00248853
HIST1H2AH	ENSG00000274997	-2.00136	-2.00278	4.9938	3.73973e-05	0.0025172
LAMC2	ENSG00000058085	-1.8224	-1.82246	9.23186	3.75434e-05	0.00251961
RP11-845C23.2	ENSG00000267504	1.80192	1.80468	2.66895	3.84717e-05	0.00257433
TRIB2	ENSG00000071575	-1.65376	-1.65416	6.09637	3.89404e-05	0.00259808
MUC20P1	ENSG00000224769	1.78113	1.78236	4.31079	3.93825e-05	0.00261991
RP11-87H9.5	ENSG00000279456	-1.98445	-2.00722	0.570279	4.05227e-05	0.00268793
CNKSR3	ENSG00000153721	1.50051	1.50066	6.63214	4.15576e-05	0.00274858
IKBKE	ENSG00000263528	-1.4835	-1.4856	3.3189	4.19622e-05	0.00276732
MYCN	ENSG00000134323	1.89651	1.90813	0.738205	4.26508e-05	0.00280433
SLCO2B1	ENSG00000137491	-2.06594	-2.06764	4.35768	4.27692e-05	0.00280433
DUSP9	ENSG00000130829	-3.10592	-3.23913	-0.183604	4.4513e-05	0.00291031
SLC1A3	ENSG00000079215	-1.55958	-1.56126	3.76416	4.46742e-05	0.0029125
HK3	ENSG00000160883	-2.44797	-2.48031	0.61977	4.55794e-05	0.00296305
ITGB2	ENSG00000160255	-2.04656	-2.04918	3.57842	4.58179e-05	0.00297009
FAM189A2	ENSG00000135063	1.4476	1.44821	4.49494	4.61377e-05	0.00298235
PKI55	ENSG00000260804	-1.67763	-1.68079	2.7377	4.64099e-05	0.00299147
PYCRL	ENSG00000104524	-1.54479	-1.54734	3.18741	4.69641e-05	0.00301867
RMI2	ENSG00000175643	-2.05731	-2.06717	2.03445	4.85171e-05	0.00310973
C3AR1	ENSG00000171860	-2.28624	-2.3073	1.09073	4.93268e-05	0.00315277
LY6D	ENSG00000167656	-3.15652	-3.21297	0.619411	4.95409e-05	0.00315638
HSD17B11	ENSG00000198189	1.26979	1.27013	5.09876	4.96599e-05	0.00315638
CCNB1	ENSG00000134057	-2.03703	-2.03817	5.08175	5.0213e-05	0.00318266
RP11-454L9.2	ENSG00000259318	1.63983	1.64561	1.42019	5.03986e-05	0.00318559
NOX1	ENSG00000007952	-3.72345	-3.91054	-0.487291	5.07266e-05	0.00319745
CTD-3064M3.7	ENSG00000271959	-1.70829	-1.71233	2.74356	5.24507e-05	0.00329703
ECT2	ENSG00000114346	-1.49628	-1.49692	5.10701	5.40353e-05	0.0033873
CBLC	ENSG00000142273	-1.27217	-1.27312	4.33078	5.63196e-05	0.00351969
HIST1H3B	ENSG00000274267	-3.50451	-3.50834	5.37286	5.64556e-05	0.00351969
LINC01291	ENSG00000204792	-4.70174	-5.01572	0.46055	5.66946e-05	0.00352495
RP11-35J10.6	ENSG00000275612	3.39881	3.5239	-0.915878	5.70529e-05	0.00353759
TGM2	ENSG00000198959	-2.68818	-2.68844	8.42814	5.91316e-05	0.00365654
CALCRL	ENSG00000064989	-1.53011	-1.53067	5.20143	5.98841e-05	0.00369307
CITED1	ENSG00000125931	1.8695	1.87375	2.27196	6.05871e-05	0.00372635
LINGO4	ENSG00000213171	1.94988	1.95738	1.60615	6.16207e-05	0.00377973
SIGLEC12	ENSG00000254521	-2.96104	-3.11432	-0.501893	6.18092e-05	0.00378113
COLEC12	ENSG00000158270	1.33214	1.33257	4.87838	6.28091e-05	0.00383203
DUSP6	ENSG00000139318	-1.52779	-1.5284	5.22112	6.39133e-05	0.003889
TLCD1	ENSG00000160606	-1.75413	-1.76148	2.07471	6.71173e-05	0.00407309
MFSD4A	ENSG00000174514	1.98703	1.98903	3.59555	7.03587e-05	0.00425847
POLE2	ENSG00000100479	-1.87124	-1.87732	2.43598	7.51898e-05	0.00453884
PAQR4	ENSG00000162073	-1.80296	-1.80577	3.69931	7.80843e-05	0.00470113
RP6-24A23.7	ENSG00000261409	2.1009	2.12016	0.385682	7.8947e-05	0.00474056
SLFN5	ENSG00000166750	-1.38675	-1.38686	7.47218	8.05064e-05	0.00482151
GPR34	ENSG00000171659	-2.30353	-2.32705	0.93195	8.0973e-05	0.00483676
POLR3G	ENSG00000113356	-1.8563	-1.86515	1.71666	8.12321e-05	0.00483957
RP11-242D8.1	ENSG00000267002	1.27238	1.27284	4.61992	8.46911e-05	0.0050325
GABARAPL1	ENSG00000139112	1.30964	1.30973	6.96927	8.53778e-05	0.00506013
ADORA3	ENSG00000282608	-2.18087	-2.22682	0.20191	8.6258e-05	0.00509906
CDC7	ENSG00000097046	-1.82548	-1.82856	3.39134	8.72956e-05	0.00514706
KRT16P5	ENSG00000230088	-3.34815	-3.64108	-0.53051	8.80813e-05	0.00518
GAPDH	ENSG00000111640	-1.26153	-1.26155	10.3052	8.95054e-05	0.00525022
APOBEC3B	ENSG00000179750	-2.15633	-2.18597	0.517593	8.98908e-05	0.0052593
SMPDL3A	ENSG00000172594	1.50165	1.50246	4.05221	9.08751e-05	0.00530329
DHFR	ENSG00000228716	-2.17009	-2.17107	5.31731	9.21912e-05	0.00536352
SH3BP1	ENSG00000100092	-1.55232	-1.55401	3.86316	9.23773e-05	0.00536352
E2F1	ENSG00000101412	-1.63998	-1.64425	2.89758	9.2673e-05	0.00536703
CSTF3	ENSG00000176102	-1.24264	-1.2432	4.64783	9.57382e-05	0.00553052
SLC26A5	ENSG00000170615	1.43768	1.43971	2.84082	9.62467e-05	0.00554585
TOP2A	ENSG00000131747	-3.97953	-3.98223	6.24365	9.70073e-05	0.0055756
P2RY6	ENSG00000171631	-2.77125	-2.82466	0.416554	9.77805e-05	0.00560592
CENPU	ENSG00000151725	-1.95612	-1.95824	4.11083	0.000101414	0.00575443
CLCA2	ENSG00000137975	-3.97679	-3.99276	3.77392	0.000101527	0.00575443
AC004381.8	ENSG00000283399	3.86224	4.00147	-0.491424	0.000101551	0.00575443
SCEL	ENSG00000136155	-2.72173	-2.72731	3.59702	0.000101619	0.00575443
AF001548.3	ENSG00000280429	1.82023	1.82998	1.0903	0.000101632	0.00575443
CTSC	ENSG00000109861	-1.69303	-1.6937	5.27044	0.000102078	0.00576415
PPP1R12B	ENSG00000077157	1.21859	1.21864	7.83993	0.000102362	0.00576415
FAM86C1	ENSG00000158483	-1.65195	-1.65938	1.8157	0.000102561	0.00576415
ICMT	ENSG00000116237	-1.14071	-1.14085	6.61115	0.000103271	0.00578978
SULT1C2	ENSG00000198203	2.29341	2.30106	1.8143	0.000106439	0.00595276
CDRT1	ENSG00000241322	-2.08887	-2.11386	0.487923	0.000107102	0.0059752
RP11-164J13.1	ENSG00000258461	-1.87722	-1.89415	0.609069	0.000107786	0.0059987
TNFRSF12A	ENSG00000006327	-1.36936	-1.36957	6.62211	0.000109243	0.00606404
AC013268.3	ENSG00000235721	-1.70382	-1.71149	1.69156	0.000109545	0.00606404
BCAS1	ENSG00000064787	1.92193	1.92215	6.49292	0.000109758	0.00606404
BRCA1	ENSG00000012048	-1.75482	-1.75561	5.24047	0.000112606	0.00620638
SLC25A15	ENSG00000102743	-1.61551	-1.61956	2.55106	0.000114528	0.00629713
TCF19	ENSG00000137310	-2.00838	-2.01045	4.33556	0.00011524	0.006321
ACVRL1	ENSG00000139567	-1.32757	-1.32814	4.90885	0.000117185	0.00641232
MIR101-1	ENSG00000199135	2.21336	2.24654	-0.297968	0.000118316	0.00645867
MST1R	ENSG00000164078	-1.6639	-1.66585	4.02931	0.000119485	0.00650692
ZBED2	ENSG00000177494	-2.60666	-2.66785	0.449466	0.000121894	0.00661859
LINC00921	ENSG00000281005	1.73208	1.73671	1.89691	0.000122115	0.00661859
SNHG4	ENSG00000281398	-1.44686	-1.44954	2.84026	0.000122586	0.00662837
DCDC2	ENSG00000146038	1.6578	1.65984	3.38886	0.000124329	0.00669772
SYT6	ENSG00000134207	-2.48605	-2.52387	0.279464	0.000124599	0.00669772
GGT5	ENSG00000099998	-1.43833	-1.44024	3.43783	0.000124749	0.00669772
FOXP2	ENSG00000128573	1.6225	1.62439	3.13234	0.000125452	0.00671962
MS4A6A	ENSG00000110077	-2.33378	-2.34158	2.36947	0.000132549	0.00708312
F2RL3	ENSG00000127533	-1.97697	-1.98062	3.20403	0.000140739	0.00750323
KRT81	ENSG00000205426	-4.09464	-4.1859	1.40359	0.000142087	0.00755743
LY6E	ENSG00000160932	-1.52781	-1.52844	5.39912	0.000144233	0.00764039
NLN	ENSG00000123213	-1.32295	-1.32352	4.9029	0.000144316	0.00764039
LRG1	ENSG00000171236	-2.02682	-2.02871	4.43899	0.000146767	0.00775214
AC006042.8	ENSG00000233264	1.41439	1.41613	2.90773	0.000147969	0.00779759
YPEL1	ENSG00000100027	1.28924	1.29027	3.49683	0.000151438	0.00796202
HIST1H2BH	ENSG00000275713	-1.84095	-1.84278	4.36766	0.000153439	0.00804866
PPP1R14C	ENSG00000198729	-1.81594	-1.82474	1.7772	0.000154443	0.00808274
CDCA8	ENSG00000134690	-1.77641	-1.78119	2.81129	0.000156049	0.0081481
PRR15L	ENSG00000167183	-1.6226	-1.62346	4.82172	0.000157692	0.00821512
RNU4ATAC	ENSG00000264229	1.50564	1.51054	1.49646	0.000158922	0.00826035
DENND3	ENSG00000105339	1.36661	1.36682	5.93842	0.000160333	0.00830358
ATP10A	ENSG00000206190	-1.38386	-1.38579	3.49272	0.000160792	0.00830358
TXNDC17	ENSG00000129235	-1.35298	-1.35358	5.03913	0.000161132	0.00830358
ADGRF4	ENSG00000153294	-2.07257	-2.08011	2.5035	0.00016121	0.00830358
XRCC2	ENSG00000196584	-1.81984	-1.82329	3.22926	0.000163187	0.00838648
NUSAP1	ENSG00000137804	-1.87208	-1.8736	4.52859	0.000165803	0.00849447
HIST1H2AL	ENSG00000276903	-2.13932	-2.15179	2.06793	0.000166033	0.00849447
CST6	ENSG00000175315	-2.18743	-2.22364	0.486386	0.000166954	0.00851152
RNU6-943P	ENSG00000252769	3.49	3.69106	-1.27468	0.000167112	0.00851152
ANXA8	ENSG00000265190	-1.72671	-1.72722	6.15278	0.000169041	0.00859061
CXCL5	ENSG00000163735	-3.23007	-3.25484	1.8473	0.000170794	0.0086604
CAPN3	ENSG00000092529	-1.68628	-1.69923	0.831281	0.000173901	0.00879837
MELTF	ENSG00000163975	-1.44226	-1.4436	3.91977	0.000177318	0.00895143
CYBB	ENSG00000165168	-3.1717	-3.17699	3.80435	0.000182895	0.00920069
C2CD4C	ENSG00000183186	-1.95283	-1.96376	1.69786	0.000183065	0.00920069
SPRY4	ENSG00000187678	-1.71057	-1.71168	4.60171	0.000183465	0.00920069
MCM4	ENSG00000104738	-1.50639	-1.50668	6.38348	0.00019063	0.00953902
LILRB4	ENSG00000186818	-2.93277	-2.96333	0.86199	0.000194781	0.00972539
EREG	ENSG00000124882	-1.73495	-1.74019	2.94981	0.000199091	0.00990311
AMIGO2	ENSG00000139211	1.82988	1.83053	5.2503	0.000199208	0.00990311
PROCR	ENSG00000101000	-1.48773	-1.48935	3.74969	0.00020024	0.00993279
ALDH3B2	ENSG00000132746	-2.15125	-2.15797	2.64781	0.000204325	0.0101134
FGA	ENSG00000171560	-3.8066	-4.12006	0.179643	0.000209564	0.0103503
GPRASP1	ENSG00000198932	1.30938	1.30962	5.54173	0.000210337	0.010366
PAPLN	ENSG00000100767	1.47004	1.47041	5.1019	0.000213782	0.0105131
GTSE1	ENSG00000075218	-1.8908	-1.89641	2.8074	0.000215104	0.0105554
BCL2	ENSG00000171791	1.28173	1.28188	6.19652	0.000223075	0.010923
KSR2	ENSG00000171435	1.49646	1.49749	3.71601	0.000225012	0.0109943
CENPW	ENSG00000203760	-1.60819	-1.61394	2.3062	0.000226146	0.0110261
KRT4	ENSG00000170477	-2.3596	-2.36052	6.00497	0.000227969	0.0110913
DUSP26	ENSG00000133878	2.13051	2.17072	-0.505741	0.000228718	0.0110961
C11ORF44	ENSG00000175728	-2.55748	-2.63792	-0.0636037	0.000229095	0.0110961
NME1	ENSG00000239672	-1.43819	-1.43976	3.63868	0.000229527	0.0110961
COTL1	ENSG00000103187	-1.36136	-1.3618	5.43224	0.00023257	0.0112194
EEF2KMT	ENSG00000118894	-1.38427	-1.38681	2.89891	0.000234408	0.0112842
RP11-757F18.5	ENSG00000261488	-1.65758	-1.66075	2.90544	0.00023591	0.0113257
TGM3	ENSG00000125780	2.01809	2.03021	0.956657	0.000236345	0.0113257
WIF1	ENSG00000156076	-2.28624	-2.30423	1.73851	0.000236759	0.0113257
SYT13	ENSG00000019505	1.66949	1.67095	3.62204	0.000241519	0.0115293
MTAPP1	ENSG00000243025	-3.37649	-3.67078	-0.960695	0.000246241	0.0117301
PTP4A3	ENSG00000184489	-1.53242	-1.53324	5.00418	0.000248482	0.0118122
AF127936.3	ENSG00000232884	1.88562	1.90671	0.000123726	0.000253549	0.012028
MTURN	ENSG00000180354	1.28543	1.28565	5.68892	0.000254611	0.0120533
PLK1	ENSG00000166851	-1.63769	-1.64117	2.89964	0.000256705	0.0121273
ADGRE2	ENSG00000127507	-1.34158	-1.34375	3.25296	0.00025862	0.0121926
U3	ENSG00000212195	1.61529	1.6198	1.90098	0.000259576	0.0122124
CENPM	ENSG00000100162	-1.89756	-1.90681	2.04482	0.00026188	0.0122954
DSCC1	ENSG00000136982	-1.6852	-1.69038	2.3992	0.000264584	0.0123892
RP11-160E2.6	ENSG00000262202	1.50983	1.51094	3.59462	0.000264963	0.0123892
IL1RL1	ENSG00000115602	-1.82631	-1.82688	6.06782	0.000269825	0.0125908
MIR99AHG	ENSG00000215386	1.44219	1.44283	4.38151	0.000273592	0.0127158
PFKFB4	ENSG00000114268	-1.29683	-1.29739	4.99699	0.00027362	0.0127158
FIBCD1	ENSG00000130720	-2.25144	-2.3163	-0.229556	0.000274361	0.0127243
POC1A	ENSG00000164087	-1.53754	-1.54258	2.32971	0.000276513	0.0127981
SLC1A2	ENSG00000110436	1.89646	1.89774	3.88964	0.000277399	0.0128131
C2ORF48	ENSG00000163009	-2.40633	-2.4744	-0.216265	0.000278346	0.0128309
CH17-373J23.1	ENSG00000276216	1.48415	1.48767	1.94062	0.000283087	0.0130232
PALM2	ENSG00000243444	-2.00692	-2.03079	0.448745	0.000283881	0.0130334
LILRB2	ENSG00000131042	-3.59933	-3.73582	-0.264679	0.000286416	0.0131234
PPARG	ENSG00000132170	-1.61611	-1.6176	4.27717	0.000289846	0.0132539
CH17-360D5.3	ENSG00000273760	-1.48779	-1.49003	3.35319	0.000295934	0.0135052
CLU	ENSG00000120885	1.95066	1.95074	8.07969	0.000299924	0.01366
CDC25A	ENSG00000164045	-1.54687	-1.54924	3.40565	0.000302085	0.013731
CCL14	ENSG00000276409	1.64683	1.65919	0.655385	0.000303264	0.0137572
KCNQ5	ENSG00000185760	-1.72445	-1.72742	3.07986	0.000304753	0.0137973
PAICS	ENSG00000128050	-1.31219	-1.31239	6.38661	0.000308666	0.0139468
PAQR5	ENSG00000137819	-2.21539	-2.22289	2.6383	0.000309829	0.0139717
CLEC10A	ENSG00000132514	-2.44212	-2.462	1.07554	0.000313603	0.0141055
RP11-685B24.1	ENSG00000279733	-2.19479	-2.27733	-0.645792	0.000314032	0.0141055
CSF1R	ENSG00000182578	-2.17888	-2.18404	2.70122	0.000322011	0.0144354
RP11-616M22.7	ENSG00000260710	1.80874	1.81646	1.44495	0.000323368	0.0144679
PARP9	ENSG00000138496	-1.28697	-1.28723	6.04976	0.000324231	0.0144781
TGFBI	ENSG00000120708	-1.68478	-1.68499	7.08328	0.000332766	0.0148302
KIF24	ENSG00000186638	-1.47019	-1.47295	3.11363	0.000337521	0.0150128
FGG	ENSG00000171557	-4.27681	-4.37417	2.53197	0.000338222	0.0150147
CD209	ENSG00000090659	-2.39707	-2.42924	0.36592	0.000344542	0.0152656
RNASE7	ENSG00000165799	1.54642	1.55144	1.74563	0.000350541	0.015484
PRSS3	ENSG00000010438	-2.35919	-2.36915	3.00573	0.000350828	0.015484
HIST1H2BL	ENSG00000185130	-1.77218	-1.77524	3.40994	0.000358391	0.0157872
HSD17B2	ENSG00000086696	-1.79469	-1.80219	2.4995	0.000363281	0.0159717
LPA	ENSG00000198670	1.71748	1.72036	2.63461	0.000364169	0.01598
LIMS4	ENSG00000256671	1.77683	1.78888	0.731935	0.000366643	0.0160577
PDZRN3	ENSG00000121440	1.17563	1.17584	5.58922	0.000367533	0.0160658
SLC4A11	ENSG00000088836	-1.46028	-1.46239	3.44447	0.000377042	0.01645
HIST1H2BM	ENSG00000273703	-1.96849	-1.9798	2.01392	0.000379025	0.0165049
UBE2Q2P6	ENSG00000275695	1.90248	1.92992	-0.272156	0.000383022	0.0166472
CELSR2	ENSG00000143126	-1.40039	-1.40078	5.81585	0.000390557	0.0169425
HAVCR2	ENSG00000135077	-1.72656	-1.73277	1.99268	0.000395897	0.0171415
TAGLN2	ENSG00000158710	-1.20014	-1.20029	6.80123	0.000396678	0.0171428
RPL5P9	ENSG00000236330	2.48589	2.55751	-0.883465	0.000401087	0.0173006
LIF	ENSG00000128342	-2.3752	-2.37605	5.73617	0.00040279	0.0173412
ZNF488	ENSG00000265763	-2.18656	-2.20882	0.973404	0.000406372	0.0174394
HCK	ENSG00000101336	-1.7797	-1.78665	1.92277	0.000406599	0.0174394
CSPG4P10	ENSG00000276710	1.46629	1.4682	3.02248	0.000407459	0.0174435
CDH3	ENSG00000062038	-1.36508	-1.36521	7.43947	0.000416641	0.0178032
LXN	ENSG00000079257	-1.62654	-1.62682	6.65749	0.000418445	0.0178469
CD14	ENSG00000170458	-1.6967	-1.6998	3.01499	0.000422026	0.017966
PAFAH1B3	ENSG00000079462	-1.62809	-1.63139	3.09956	0.000423678	0.0180027
CDC25C	ENSG00000158402	-1.94413	-1.95488	1.81796	0.000424676	0.0180116
POU5F1	ENSG00000204531	1.3197	1.32081	3.62434	0.000425989	0.0180338
NEDD4L	ENSG00000049759	1.21406	1.21409	8.60132	0.000431776	0.0182449
MS4A4A	ENSG00000110079	-2.0348	-2.04569	1.76833	0.000433718	0.0182727
TRGC2	ENSG00000227191	1.64547	1.64697	3.97229	0.000434035	0.0182727
TRGJ1	ENSG00000211690	1.75824	1.77081	0.727131	0.00043931	0.0184607
HMGA1P4	ENSG00000234705	-1.50882	-1.51806	1.00634	0.000448077	0.0187945
RP11-693N9.2	ENSG00000235505	1.50276	1.50803	1.48869	0.000449232	0.0188084
LINC00278	ENSG00000231535	1.38226	1.38399	2.86245	0.000451053	0.0188501
RARB	ENSG00000077092	1.20851	1.20891	4.75425	0.000452994	0.0188966
EXOC3L2	ENSG00000283632	-1.89536	-1.9161	0.643878	0.00045821	0.0190178
HIST1H4L	ENSG00000275126	-1.93905	-1.94614	2.72439	0.000459126	0.0190178
ZFP57	ENSG00000204644	2.03328	2.07786	-0.37118	0.000459444	0.0190178
TMEM241	ENSG00000134490	-1.31924	-1.32094	3.47558	0.000459677	0.0190178
SIGLEC9	ENSG00000129450	-1.97439	-2.01596	-0.274367	0.000460068	0.0190178
GSDMC	ENSG00000147697	-3.00202	-3.01406	3.30659	0.000461044	0.0190237
PRR16	ENSG00000184838	-2.17338	-2.18355	1.94463	0.000470612	0.0193835
POM121L9P	ENSG00000128262	-2.04977	-2.07892	0.478542	0.000473231	0.0194562
GPR78	ENSG00000155269	2.41205	2.46625	-0.416008	0.000474951	0.0194792
TRGJP1	ENSG00000211692	2.72873	2.79047	-0.647979	0.000475499	0.0194792
FPR1	ENSG00000171051	-1.68386	-1.69393	1.48692	0.000492315	0.020132
B3GALT6	ENSG00000176022	-1.37389	-1.37538	3.62968	0.000493743	0.0201543
SP6	ENSG00000189120	-1.48978	-1.49452	2.25246	0.000498619	0.0203169
SNORD56	ENSG00000200753	2.05294	2.08739	-0.380058	0.000503587	0.0204828
BCL2L10	ENSG00000137875	1.84933	1.87043	0.163451	0.000505368	0.0204867
ACSS1	ENSG00000154930	1.31183	1.31205	5.68491	0.000505479	0.0204867
RPS12P26	ENSG00000225193	-1.77624	-1.77872	3.71188	0.000510404	0.0206496
TGM1	ENSG00000092295	-2.01888	-2.02196	4.06057	0.000511792	0.0206691
RP11-597D13.7	ENSG00000251429	-2.28976	-2.3397	-0.320777	0.000523681	0.0211119
LEFTY1	ENSG00000243709	-2.41969	-2.47412	-0.268748	0.000532097	0.0214134
RP1-95L4.4	ENSG00000217648	-1.84261	-1.85747	0.790817	0.000533788	0.0214436
NNMT	ENSG00000166741	-1.64965	-1.65078	5.08225	0.000539493	0.0215974
RORC	ENSG00000143365	1.5526	1.55289	5.79294	0.00054012	0.0215974
NEURL3	ENSG00000163121	-1.5883	-1.59161	3.23496	0.000540456	0.0215974
FAM83A	ENSG00000147689	-2.36455	-2.38041	2.41626	0.000542231	0.0216305
MAD2L1	ENSG00000164109	-1.48096	-1.48267	3.60868	0.000548536	0.0218438
RP11-244F12.3	ENSG00000259498	-2.3537	-2.36345	2.79654	0.000555845	0.0220668
C14ORF132	ENSG00000227051	1.24269	1.24298	5.31522	0.00055607	0.0220668
GSTCD	ENSG00000138780	-1.27973	-1.28051	4.37902	0.000560837	0.0222173
CCT8P1	ENSG00000226015	1.57847	1.58289	2.02762	0.000566131	0.0223882
BAIAP3	ENSG00000007516	1.33651	1.33684	5.20157	0.000567545	0.0224052
HCAR2	ENSG00000182782	-1.6279	-1.63994	1.1666	0.000574749	0.0226505
SERPINB13	ENSG00000197641	-3.17343	-3.18684	3.454	0.000577641	0.0227252
SKA1	ENSG00000154839	-1.60495	-1.60893	2.73597	0.000582422	0.0228738
RP4-758J18.10	ENSG00000225285	-2.04104	-2.06234	0.818621	0.000594742	0.0233176
LSM4	ENSG00000130520	-1.26138	-1.26176	5.46802	0.000596499	0.0233463
RP5-1158E12.3	ENSG00000231566	-1.54587	-1.55276	1.66488	0.000599165	0.0234105
HIST1H2BB	ENSG00000276410	-1.75969	-1.76188	3.96232	0.000625723	0.0244064
CAD	ENSG00000084774	-1.1931	-1.19333	6.10057	0.000642062	0.0249645
LACTB2	ENSG00000147592	-1.27401	-1.27494	4.09937	0.00064222	0.0249645
PLAT	ENSG00000104368	-2.17867	-2.17891	7.84099	0.00065423	0.0253881
IL7	ENSG00000104432	-1.61521	-1.62399	1.35598	0.000658553	0.0255125
ZWILCH	ENSG00000174442	-1.37413	-1.37521	4.11472	0.000662618	0.0256265
VANGL1	ENSG00000173218	-1.1967	-1.19707	5.35553	0.000668081	0.025794
PTPRO	ENSG00000151490	-2.20594	-2.25049	-0.0374405	0.0006768	0.0260865
CTD-2562J15.6	ENSG00000267275	1.77121	1.79312	-0.104711	0.000683528	0.0262815
HIST1H4A	ENSG00000278637	-1.7949	-1.80148	2.22861	0.000684161	0.0262815
OR51H2P	ENSG00000198217	2.1536	2.18551	0.25484	0.000686437	0.0263246
FAM227A	ENSG00000184949	-1.34097	-1.34241	3.57256	0.000691607	0.0264783
MYEOV	ENSG00000172927	-1.91821	-1.93036	1.60999	0.00069305	0.0264891
CTD-2284J15.1	ENSG00000254231	2.07559	2.09194	0.540013	0.000700281	0.0267207
PROM2	ENSG00000155066	-1.37112	-1.37131	6.76725	0.000717909	0.0273477
RP11-554A11.4	ENSG00000261625	1.90906	1.92543	0.305441	0.000719268	0.0273538
SMCO2	ENSG00000165935	-1.98141	-2.00078	0.789649	0.000723786	0.0274798
RP11-325P15.2	ENSG00000230832	2.61777	2.68781	-0.755376	0.000726877	0.0275513
MMP1	ENSG00000196611	-2.30762	-2.30933	5.48659	0.00072975	0.0276143
CCL4	ENSG00000275302	-2.71761	-2.7541	0.433859	0.000741559	0.0280147
PLK4	ENSG00000142731	-1.47979	-1.48241	3.20714	0.00075717	0.0285572
ESPL1	ENSG00000135476	-1.45074	-1.45202	4.2872	0.000763446	0.0287464
MIR210HG	ENSG00000247095	-1.67106	-1.67502	2.94364	0.000772795	0.0290505
LINC01399	ENSG00000233080	1.91822	1.94571	-0.177722	0.000775951	0.0291211
TGM5	ENSG00000104055	-2.08441	-2.11945	0.476635	0.000778887	0.0291833
CTD-2353F22.2	ENSG00000279400	-1.70764	-1.72722	0.510373	0.000781401	0.0292295
SH3BGRL3	ENSG00000142669	-1.40605	-1.4071	4.35668	0.00078502	0.0293169
CIITA	ENSG00000179583	-1.86674	-1.8691	3.70218	0.000790464	0.0294719
SLC26A2	ENSG00000155850	-2.0967	-2.09697	7.10824	0.000797018	0.0296678
CTD-2184D3.5	ENSG00000259712	3.17304	3.36113	-1.36398	0.000801176	0.029774
RP11-367G18.1	ENSG00000230943	1.42972	1.43406	1.71502	0.000810213	0.0300609
CTD-3014M21.1	ENSG00000279602	1.37151	1.37256	3.76586	0.000813493	0.0301336
CECR2	ENSG00000099954	1.26356	1.26421	4.19102	0.000818315	0.030232
RBMX2P1	ENSG00000226406	1.7079	1.71951	0.597297	0.000818799	0.030232
SFRP4	ENSG00000106483	2.10138	2.10593	2.54663	0.000823906	0.0303714
MILR1	ENSG00000271605	-1.89808	-1.91161	0.959931	0.000825913	0.0303912
SGMS1-AS1	ENSG00000226200	1.29501	1.2954	4.87871	0.000828086	0.0303912
CDK2AP1	ENSG00000111328	-1.10623	-1.10672	4.80786	0.000829917	0.0303912
LINC00365	ENSG00000224511	2.23907	2.28067	-0.469698	0.000831141	0.0303912
H2AFY2	ENSG00000099284	-1.14587	-1.14666	4.07836	0.000832126	0.0303912
HLA-DRA	ENSG00000204287	-1.99047	-1.9919	4.60751	0.000832434	0.0303912
BBOX1	ENSG00000129151	-2.04576	-2.0787	0.163708	0.000834707	0.0304255
WDR86	ENSG00000187260	1.54846	1.55293	1.90894	0.000838304	0.0305078
KCNN4	ENSG00000104783	-1.6387	-1.63992	4.75119	0.00084679	0.0307676
COMTD1	ENSG00000165644	-1.40588	-1.4093	2.61988	0.000854568	0.0310009
UQCC2	ENSG00000137288	-1.12891	-1.1294	4.75812	0.00086647	0.0313827
BRCA2	ENSG00000139618	-1.49591	-1.49714	4.26143	0.000872611	0.031555
FMO2	ENSG00000094963	2.07532	2.08033	2.52845	0.000878404	0.0317143
KRT16P3	ENSG00000214822	-1.90029	-1.9187	1.27143	0.00089495	0.0322606
RP11-609N14.4	ENSG00000279662	-1.31481	-1.31673	3.05633	0.000929715	0.0334609
GPC2	ENSG00000213420	-1.58195	-1.59895	0.756573	0.000931211	0.033462
PYCARD	ENSG00000103490	-1.52648	-1.53029	2.5762	0.000939593	0.0337101
HRH1	ENSG00000196639	-1.42298	-1.42408	4.24787	0.000943439	0.033795
ASB5	ENSG00000164122	1.48048	1.48557	1.63521	0.000948792	0.0339132
AF127936.5	ENSG00000226751	2.14619	2.17708	-0.149399	0.000949711	0.0339132
GPX2	ENSG00000176153	-2.28285	-2.28469	4.93513	0.000953194	0.0339761
REG4	ENSG00000134193	-2.74228	-2.75015	3.4663	0.000954451	0.0339761
MXRA5	ENSG00000101825	-1.76512	-1.76701	4.21594	0.000957944	0.0340294
HECW2	ENSG00000138411	-1.71618	-1.72182	2.3981	0.000959642	0.0340294
SIGMAR1	ENSG00000147955	-1.24006	-1.24092	4.21567	0.000960422	0.0340294
CMKLR1	ENSG00000174600	-1.47334	-1.47641	2.53094	0.000965145	0.0341437
KIZ	ENSG00000088970	1.16858	1.16893	4.86792	0.000982414	0.0347008
SNORD39	ENSG00000264379	-1.92895	-1.94327	1.4181	0.000989998	0.0349147
FER1L5	ENSG00000249715	-1.50842	-1.51298	2.0747	0.000994325	0.0350131
TCAF2	ENSG00000170379	-1.591	-1.5929	3.7064	0.00100057	0.0351786
AC083843.2	ENSG00000254028	1.94231	1.98889	-0.790129	0.0010029	0.0352065
SPATA13	ENSG00000228741	-1.81649	-1.8333	0.461436	0.00100594	0.0352589
RP11-260E18.1	ENSG00000246214	2.47545	2.54496	-0.774763	0.0010094	0.0353257
TSEN15	ENSG00000198860	-1.17814	-1.17904	3.89624	0.00101571	0.0354577
KCNK15	ENSG00000124249	-1.67366	-1.69669	0.58286	0.00101628	0.0354577
LST1	ENSG00000204482	-1.96945	-1.9979	0.249155	0.00101897	0.0354632
KLHL24	ENSG00000114796	1.11343	1.11349	7.27436	0.00101954	0.0354632
RP11-381O7.3	ENSG00000182021	-1.61463	-1.63018	0.888584	0.00103945	0.0360931
RAB39A	ENSG00000179331	-1.93132	-1.9682	-0.302397	0.00104081	0.0360931
SOCS2-AS1	ENSG00000246985	-1.2942	-1.29526	3.96198	0.00105813	0.036638
TNFAIP2	ENSG00000185215	-1.45546	-1.45568	6.74593	0.00106096	0.0366803
FAM64A	ENSG00000129195	-1.94469	-1.95547	1.93205	0.00106469	0.0367536
TACC2	ENSG00000138162	1.25451	1.25458	7.50459	0.00106765	0.0367963
SPSB2	ENSG00000111671	-1.37252	-1.37585	2.42354	0.00106915	0.0367963
LIMK1	ENSG00000106683	-1.14918	-1.14987	4.46048	0.00107806	0.0370471
THSD7A	ENSG00000005108	1.25581	1.25618	5.10479	0.00108283	0.0371471
CRISP3	ENSG00000096006	1.7707	1.77861	3.84529	0.00108423	0.0371471
WNT5A	ENSG00000114251	-1.76908	-1.76987	5.1959	0.00108983	0.0372828
RP11-329N15.3	ENSG00000279320	-1.75083	-1.76872	0.551636	0.0010988	0.0375334
PI15	ENSG00000137558	-1.38433	-1.38448	7.20418	0.00110475	0.0376804
JAG2	ENSG00000184916	-1.33924	-1.33972	5.30442	0.00111434	0.0379507
HIST1H1B	ENSG00000184357	-2.15756	-2.16121	4.08513	0.00111913	0.038057
PSORS1C3	ENSG00000204528	1.31113	1.31345	2.71605	0.0011232	0.0381386
PPIC	ENSG00000168938	-1.24014	-1.24141	3.7137	0.0011397	0.0386415
CECR3	ENSG00000241832	2.38157	2.44724	-0.85292	0.00114251	0.0386793
MYO3A	ENSG00000095777	-2.11741	-2.14368	0.622232	0.00114984	0.0388304
SLA	ENSG00000155926	-1.61211	-1.61406	3.73929	0.00115038	0.0388304
ABHD11	ENSG00000106077	-1.26614	-1.26717	4.14142	0.00115244	0.0388425
BNIP3P4	ENSG00000271225	-3.23889	-3.52989	-0.380041	0.00116173	0.0390978
OR8R1P	ENSG00000256347	-2.74156	-2.88796	-0.803889	0.00116639	0.039197
GPRC5A	ENSG00000013588	-1.60028	-1.60042	7.79843	0.00118974	0.0399227
LGALS9C	ENSG00000171916	-2.40924	-2.45177	0.607295	0.00119379	0.0399999
CYBA	ENSG00000051523	-1.36199	-1.36277	4.70136	0.00119759	0.0400683
CTSE	ENSG00000196188	-3.13255	-3.42354	-0.923832	0.0012048	0.0402506
PFKFB1	ENSG00000158571	-1.8543	-1.8927	-0.315759	0.00121408	0.0405014
DCSTAMP	ENSG00000164935	-2.60314	-2.69534	-0.669053	0.00124233	0.0413831
DOCK11P1	ENSG00000259000	2.34755	2.38402	-0.15613	0.0012484	0.0415248
NPM3	ENSG00000107833	-1.29574	-1.29694	3.90563	0.00125303	0.0415812
RAD51	ENSG00000051180	-1.5998	-1.60569	2.38199	0.00125374	0.0415812
NCF4	ENSG00000100365	-1.93356	-1.94748	1.09623	0.00126283	0.0418219
PEG10	ENSG00000242265	1.33383	1.33409	5.51281	0.00126758	0.0419182
C15ORF48	ENSG00000166920	-2.18459	-2.1887	3.51926	0.00127453	0.0420872
AC091492.2	ENSG00000225026	-2.24696	-2.34095	-0.606061	0.00127724	0.0421155
RP11-253M7.1	ENSG00000259426	2.03901	2.06923	-0.148597	0.00129326	0.0425824
IFITM1	ENSG00000185885	-1.6611	-1.66326	3.80388	0.00130478	0.0428997
KLF15	ENSG00000163884	1.38479	1.38629	3.23061	0.00131332	0.0431184
MROH3P	ENSG00000233217	-1.83471	-1.86625	-0.066502	0.00132187	0.0433369
RP11-279F6.2	ENSG00000259457	-2.44849	-2.4659	1.56825	0.00132678	0.0434353
TP73	ENSG00000078900	-1.47087	-1.47541	2.25886	0.00132991	0.0434753
SLC2A6	ENSG00000160326	-1.62494	-1.63189	1.76805	0.00134532	0.0437999
RNU12	ENSG00000270022	1.55162	1.55762	1.31118	0.00134552	0.0437999
FUT2	ENSG00000176920	-1.50743	-1.51242	2.71285	0.00134559	0.0437999
RP11-474O21.5	ENSG00000272482	-1.61895	-1.62136	3.47328	0.00135282	0.0439723
FPR3	ENSG00000187474	-2.75276	-2.76625	1.96473	0.00135937	0.0441225
PGAM1	ENSG00000171314	-1.10204	-1.10212	7.35207	0.00137347	0.0444988
LYPD6	ENSG00000187123	-1.52034	-1.52389	2.55691	0.00137486	0.0444988
E2F3-IT1	ENSG00000224707	-1.51083	-1.52224	0.980321	0.00138005	0.0446034
GREB1	ENSG00000196208	1.46296	1.46314	6.37551	0.00138396	0.0446665
SDS	ENSG00000135094	-2.41426	-2.43048	1.17133	0.00138704	0.0447026
AC024560.2	ENSG00000236833	1.75023	1.75544	2.54918	0.00139202	0.0447997
RP11-88I18.2	ENSG00000233178	-1.22259	-1.22417	3.2498	0.0014342	0.0460746
CTC-236F12.4	ENSG00000248727	1.85568	1.89047	-0.52865	0.00143567	0.0460746
UCN2	ENSG00000145040	-1.50866	-1.51622	1.61229	0.00143976	0.0461409
LUCAT1	ENSG00000248323	-2.13512	-2.13933	3.52274	0.00145483	0.0465588
LRRC24	ENSG00000254402	1.36163	1.36465	2.05381	0.0015272	0.0488064
NCF2	ENSG00000116701	-1.71583	-1.71923	2.84792	0.00154002	0.0491471
SLC18A2	ENSG00000165646	1.46488	1.47133	1.3805	0.00156915	0.0500068
PKIA	ENSG00000171033	-1.20109	-1.20208	3.93158	0.00157521	0.0500771
TGFA	ENSG00000163235	-1.37166	-1.37233	5.05612	0.00157575	0.0500771
RP11-1223D19.3	ENSG00000282304	-2.47642	-2.58441	-0.413448	0.00161146	0.0511408
SMIM3	ENSG00000256235	-1.17695	-1.1776	4.65467	0.00162324	0.0514431
CDHR1	ENSG00000148600	-1.68007	-1.68705	2.28781	0.00165493	0.0523746
NUP50-AS1	ENSG00000226328	-1.19459	-1.19623	3.10592	0.00167025	0.0527863
FLNB-AS1	ENSG00000244161	2.19872	2.25899	-0.863286	0.00167983	0.0530159
NLRC4	ENSG00000091106	-2.03643	-2.07622	-0.139286	0.00172689	0.0544255
TREM1	ENSG00000124731	-1.88853	-1.89683	2.09389	0.00173296	0.0545281
IL4R	ENSG00000077238	-1.16208	-1.16221	6.9223	0.00173492	0.0545281
TNPO1P3	ENSG00000229586	-2.52968	-2.55528	1.53177	0.00173827	0.0545312
RP11-599B13.9	ENSG00000275011	1.46339	1.46591	2.43065	0.0017398	0.0545312
RP5-1086K13.1	ENSG00000224950	-1.51204	-1.52614	0.571261	0.00174266	0.054546
CKMT1A	ENSG00000223572	-1.38784	-1.39163	2.59257	0.00175039	0.054713
GPR39	ENSG00000183840	-1.37377	-1.37794	2.30859	0.00177776	0.0554257
RP11-566E18.1	ENSG00000279348	-1.31752	-1.31935	3.04549	0.00177805	0.0554257
BNC1	ENSG00000169594	-1.37055	-1.37251	3.46905	0.00178079	0.0554353
AMN	ENSG00000166126	1.41159	1.41596	1.80368	0.00179873	0.0559176
PIK3AP1	ENSG00000155629	-1.38089	-1.38306	2.96455	0.00183097	0.0567992
FAM65C	ENSG00000042062	1.68486	1.68769	2.61663	0.00183207	0.0567992
IVL	ENSG00000163207	-2.57445	-2.63506	-0.0293896	0.00183581	0.0568378
MCM6	ENSG00000076003	-1.29063	-1.29105	5.53005	0.0018483	0.0571471
JAKMIP1	ENSG00000152969	-1.60077	-1.61959	0.497446	0.00186246	0.0575068
SLC27A3	ENSG00000143554	-1.2404	-1.2422	3.19263	0.00188157	0.0580184
ABTB1	ENSG00000114626	1.28137	1.28205	4.07461	0.00192574	0.0593004
DSG4	ENSG00000175065	-2.77518	-2.92351	-0.922365	0.00193467	0.059495
TPSP2	ENSG00000260284	1.71626	1.72252	1.74228	0.00197364	0.0606118
HGF	ENSG00000019991	-1.30825	-1.30891	4.78675	0.00198533	0.0608888
IL13RA1	ENSG00000131724	-1.20144	-1.20158	6.74555	0.00199781	0.0611894
SMARCD3	ENSG00000082014	-1.33384	-1.33509	3.93608	0.00202118	0.061822
G6PD	ENSG00000160211	-1.31924	-1.31991	4.92599	0.00204008	0.0623165
EXOC3L1	ENSG00000179044	-1.649	-1.6627	0.854689	0.00206586	0.0630198
SYK	ENSG00000165025	-1.16185	-1.16235	4.94111	0.00211504	0.0644339
TMIGD3	ENSG00000121933	-2.29951	-2.4379	-0.977677	0.00212388	0.064617
IFITM2	ENSG00000185201	-1.32771	-1.32985	3.26297	0.00212723	0.0646326
CCDC102B	ENSG00000150636	-1.3865	-1.38985	2.44958	0.00213185	0.0646538
GPAA1P2	ENSG00000230596	2.06067	2.09638	-0.274167	0.00213359	0.0646538
MARCO	ENSG00000019169	-3.10195	-3.21993	0.38787	0.00217636	0.0658623
RWDD2B	ENSG00000156253	-1.24022	-1.24177	3.38319	0.00220461	0.0666288
SFTPA2	ENSG00000185303	1.71334	1.71728	3.97711	0.00220978	0.066662
WDR77	ENSG00000116455	-1.10897	-1.10956	4.47077	0.00221155	0.066662
SERPINB4	ENSG00000206073	-3.13027	-3.1336	6.03569	0.00221868	0.0667887
MIR3190	ENSG00000265134	1.68689	1.71771	-0.579638	0.00222301	0.0668307
RP11-246K15.1	ENSG00000253821	2.06014	2.09966	-0.341872	0.00225159	0.0675397
GSKIP	ENSG00000100744	-1.24538	-1.24596	4.75624	0.00226002	0.0675397
TMPRSS11D	ENSG00000153802	2.34876	2.40145	1.72814	0.00226138	0.0675397
IFITM3	ENSG00000142089	-1.30538	-1.30603	4.8896	0.0022619	0.0675397
GALNT18	ENSG00000110328	-1.16251	-1.16296	5.21213	0.00226793	0.0675397
EHD4	ENSG00000103966	-1.14545	-1.14575	5.71809	0.00226868	0.0675397
SEMA3F	ENSG00000001617	-1.22828	-1.22872	5.39115	0.00226897	0.0675397
RPS6KA4	ENSG00000162302	-1.26539	-1.26604	4.79765	0.00227027	0.0675397
RGS3	ENSG00000138835	-1.08014	-1.08052	5.09242	0.00227381	0.0675569
CH17-360D5.2	ENSG00000276850	-1.28032	-1.28235	3.01517	0.00228326	0.0677495
GAS1	ENSG00000180447	1.58319	1.58487	3.21809	0.00229067	0.0678813
PDGFD	ENSG00000170962	1.30368	1.30517	3.10181	0.00231128	0.0683403
DNAJC22	ENSG00000178401	-1.44959	-1.45454	2.34861	0.00231215	0.0683403
ANGPTL7	ENSG00000171819	2.37513	2.4211	-0.199404	0.00232915	0.0687537
RN7SL398P	ENSG00000244356	-1.52102	-1.54006	0.405493	0.00234094	0.0690123
LAIR1	ENSG00000167613	-1.33205	-1.33485	2.69899	0.00234873	0.0691526
STX18-AS1	ENSG00000247708	-1.30062	-1.30389	2.35857	0.00235587	0.0692114
PSRC1	ENSG00000134222	-1.47183	-1.47691	2.39104	0.00235679	0.0692114
LINC01554	ENSG00000236882	-1.67204	-1.69431	0.232448	0.00237669	0.069706
BOP1	ENSG00000261236	-1.27802	-1.27895	4.2387	0.00241695	0.0707957
RP11-44F14.9	ENSG00000279741	-1.82272	-1.84805	0.147763	0.00242057	0.070811
KRT13	ENSG00000171401	-4.06047	-4.063	7.60914	0.00243383	0.0711078
TFPI2	ENSG00000105825	-1.52964	-1.53018	5.46204	0.0024533	0.0715849
RP11-212I21.3	ENSG00000279030	1.83263	1.85263	0.00788018	0.00246648	0.0718775
ADAT2	ENSG00000189007	-1.26559	-1.26719	3.40844	0.00247199	0.0719463
SEC14L2	ENSG00000100003	-1.1307	-1.13125	4.96915	0.00248518	0.072238
NRP1	ENSG00000099250	-1.24982	-1.24995	6.94359	0.00249005	0.0722876
CACNA1D	ENSG00000157388	1.5108	1.51105	6.54442	0.00250972	0.0727661
RP11-63I8.1	ENSG00000279829	-1.7754	-1.82108	-0.409837	0.00252411	0.0730741
NAV3	ENSG00000067798	-1.43669	-1.43736	4.8994	0.00252675	0.0730741
SPA17	ENSG00000064199	-1.38845	-1.39143	2.5438	0.00253176	0.0731261
RP11-430C7.5	ENSG00000240219	-1.79534	-1.84003	-0.65088	0.00256218	0.0739114
HLA-DQA1	ENSG00000196735	-1.53904	-1.54654	1.63301	0.00258404	0.0744477
HIST1H2AG	ENSG00000196787	-1.27996	-1.28041	5.50497	0.0025924	0.0745943
RP11-887P2.3	ENSG00000186076	-1.13936	-1.14065	3.42761	0.0026259	0.0754633
KIF18A	ENSG00000121621	-1.51093	-1.51555	2.43424	0.00263043	0.0754982
ZNF540	ENSG00000171817	1.22169	1.22328	2.78364	0.00263901	0.0756493
FGF10-AS1	ENSG00000248464	1.95509	1.99156	-0.441817	0.00264624	0.0757614
MUC13	ENSG00000173702	1.69572	1.6993	3.10977	0.00265514	0.0758543
RP11-157P1.4	ENSG00000226332	-1.27354	-1.27834	1.6832	0.00265819	0.0758543
PSMG3	ENSG00000157778	-1.15594	-1.15695	3.87022	0.00265969	0.0758543
LBP	ENSG00000129988	-3.94123	-4.17472	0.101294	0.00266278	0.0758543
SLC2A9	ENSG00000109667	-1.11705	-1.11784	4.13268	0.00266804	0.0759095
ETV4	ENSG00000175832	-1.6105	-1.61914	1.63547	0.00268622	0.0763314
RP3-467K16.7	ENSG00000236045	1.81316	1.85122	-0.66139	0.00273182	0.0775055
NDST4	ENSG00000138653	1.83768	1.86755	-0.380954	0.00273433	0.0775055
FAM13C	ENSG00000148541	1.23146	1.23212	4.01514	0.00275013	0.0778567
C1QBP	ENSG00000108561	-1.07778	-1.07791	6.59715	0.00276814	0.0782693
GIPC1	ENSG00000123159	-1.1478	-1.148	6.28809	0.00277681	0.0784175
HTRA1	ENSG00000166033	-1.08188	-1.08236	4.80961	0.00278822	0.0786422
NXPE1	ENSG00000095110	-2.53271	-2.55452	1.78971	0.00280882	0.0791255
CDCA4	ENSG00000170779	-1.28115	-1.28245	3.81512	0.0028575	0.0803755
CYP4Z2P	ENSG00000154198	-2.07158	-2.12942	-0.645208	0.00286024	0.0803755
SERPINB3	ENSG00000057149	-3.34045	-3.34174	8.00979	0.00289013	0.0811156
TRGJP	ENSG00000211691	1.60389	1.61131	1.29618	0.0029052	0.0814015
LINP1	ENSG00000223784	-1.94957	-1.9921	-0.0193038	0.00290745	0.0814015
SLPI	ENSG00000124107	-1.93317	-1.93401	6.01903	0.00291186	0.081425
SPDL1	ENSG00000040275	-1.28577	-1.28718	3.57608	0.0029391	0.0820862
RP11-350J20.12	ENSG00000273132	-2.09448	-2.16335	-0.475528	0.00294687	0.0822025
ZDHHC11B	ENSG00000206077	1.43498	1.43979	1.81272	0.00297375	0.0828428
CXCL11	ENSG00000169248	-1.77654	-1.79561	0.53929	0.00297709	0.0828428
EXOSC3P1	ENSG00000229007	1.32391	1.32879	1.37575	0.00298269	0.0828976
U1	ENSG00000274210	1.38072	1.38361	2.13619	0.00299722	0.0832003
VSTM5	ENSG00000214376	-1.85489	-1.87946	0.49365	0.00301887	0.0836992
SIGLEC10	ENSG00000142512	-2.0434	-2.08298	0.0605349	0.00304007	0.0841849
S100A10	ENSG00000197747	-1.20734	-1.20763	5.87736	0.00307464	0.0849604
RP11-712B9.2	ENSG00000245552	1.26519	1.26833	1.84253	0.00307552	0.0849604
ARMCX1	ENSG00000126947	1.17003	1.17039	4.83847	0.00308577	0.0851403
IL18R1	ENSG00000115604	-1.44141	-1.44264	3.94454	0.00310724	0.0855619
KIAA1524	ENSG00000163507	-1.32722	-1.32858	3.68393	0.00310855	0.0855619
HAS2	ENSG00000170961	-1.75919	-1.76208	3.55588	0.00312743	0.0859328
PRMT5-AS1	ENSG00000237054	1.33555	1.34271	0.787416	0.00312955	0.0859328
PDCD1LG2	ENSG00000197646	-1.69077	-1.7123	0.191564	0.00318305	0.0872968
ACOX3	ENSG00000087008	1.07448	1.07462	6.07977	0.00319582	0.0875416
SEMA7A	ENSG00000138623	-1.35636	-1.35918	3.12187	0.00320566	0.0877059
IRS3P	ENSG00000184414	1.33731	1.34499	0.884239	0.00322447	0.0881149
TYRP1	ENSG00000107165	-2.753	-2.78627	1.22212	0.00325711	0.0889005
UNC5B	ENSG00000107731	-1.15322	-1.15352	5.56089	0.00326407	0.088971
RAB17	ENSG00000124839	1.34464	1.34519	4.58479	0.003272	0.088971
LDHAP4	ENSG00000214110	-1.48616	-1.50546	0.600093	0.00327437	0.088971
RP11-111F5.3	ENSG00000231212	1.38778	1.39423	1.15509	0.00328216	0.088971
UGT2B4	ENSG00000156096	3.41603	3.44405	2.16196	0.00328357	0.088971
RAD51AP1	ENSG00000111247	-1.56518	-1.56877	2.81235	0.0032861	0.088971
IDH2	ENSG00000182054	-1.48514	-1.48528	7.42672	0.00328699	0.088971
CCDC18	ENSG00000122483	-1.26643	-1.2677	3.6645	0.00329467	0.0890731
RP11-223I10.1	ENSG00000261829	1.90102	1.95441	-0.900346	0.00339588	0.0917009
RP11-933H2.4	ENSG00000250608	1.30451	1.31124	0.918942	0.0034087	0.0919383
MPEG1	ENSG00000197629	-2.34285	-2.34664	3.42945	0.00342246	0.0922005
AC008132.13	ENSG00000161103	-1.67878	-1.70915	-0.233754	0.00343919	0.0924802
ABI3BP	ENSG00000154175	1.44318	1.44558	2.51083	0.00344096	0.0924802
VMP1	ENSG00000062716	-1.269	-1.26904	8.96788	0.00345899	0.0928555
AP005901.1	ENSG00000215512	-2.26176	-2.29878	0.903566	0.00347851	0.0932698
MIR5087	ENSG00000283676	1.74213	1.78243	-0.890763	0.00349228	0.0935292
BMP3	ENSG00000152785	1.57165	1.57696	1.95332	0.00354626	0.0948635
ADAMDEC1	ENSG00000134028	-2.38219	-2.42582	0.0250092	0.00355755	0.095054
VIT	ENSG00000205221	2.16146	2.21737	-0.823189	0.00357386	0.0953781
RASSF6	ENSG00000169435	1.08923	1.08943	5.61838	0.00357838	0.0953871
MFSD3	ENSG00000167700	-1.30988	-1.31211	3.00652	0.00358348	0.0954116
IL1RAP	ENSG00000196083	-1.21412	-1.21446	5.61464	0.00358811	0.0954237
LAPTM5	ENSG00000162511	-1.48268	-1.48461	3.42792	0.00362455	0.0962804
RPS27P16	ENSG00000225907	1.84276	1.86973	-0.337585	0.00363542	0.096457
CTSF	ENSG00000174080	1.15875	1.15908	4.94638	0.00364155	0.0965074
SH3TC2	ENSG00000169247	-1.3897	-1.39151	3.66197	0.00365598	0.0966743
MMP7	ENSG00000137673	-1.92059	-1.92166	6.5168	0.00365632	0.0966743
KNSTRN	ENSG00000128944	-1.2148	-1.21566	4.22856	0.00366531	0.0967998
TRAF4	ENSG00000076604	-1.12555	-1.12577	6.14275	0.00373482	0.0985216
ORMDL2	ENSG00000123353	-1.09002	-1.09065	4.50462	0.00374228	0.0986044
KIF12	ENSG00000136883	1.4221	1.42435	2.63181	0.0037576	0.0988938
RP11-861E21.2	ENSG00000267199	-1.42649	-1.43462	1.13311	0.00376785	0.0990492
PLAUR	ENSG00000011422	-1.20863	-1.20927	4.68539	0.00380018	0.0997842
PI3	ENSG00000124102	-2.13345	-2.15141	1.97067	0.00387134	0.101536
RP3-496C20.1	ENSG00000261202	1.92708	1.98146	-1.00296	0.00389396	0.102012
RP11-794P6.1	ENSG00000255428	1.61355	1.63787	-0.373298	0.00392714	0.102763
RP11-11M20.4	ENSG00000283078	1.32146	1.32461	1.92758	0.00394154	0.103022
FAM213B	ENSG00000157870	-1.15323	-1.15442	3.65047	0.0039528	0.103198
TNPO1P2	ENSG00000230662	-2.12054	-2.18224	-0.0788885	0.00397164	0.103571
PPP1R1B	ENSG00000131771	-1.99543	-1.99616	5.70072	0.00397767	0.10361
RP11-848G14.5	ENSG00000250138	-1.88375	-1.93538	-0.642064	0.0040352	0.104989
AC097721.2	ENSG00000228043	-1.24326	-1.24877	1.52366	0.00404699	0.105176
SBNO2	ENSG00000064932	-1.13653	-1.13667	6.71779	0.00405749	0.105329
RP11-20B7.1	ENSG00000242741	2.27	2.34505	-1.10532	0.00409994	0.10631
CTD-2561B21.8	ENSG00000280351	1.24251	1.24563	1.79002	0.00411953	0.106696
ZNF503-AS1	ENSG00000226051	1.66285	1.66883	1.4744	0.00417237	0.107942
TIGD4	ENSG00000169989	-1.46199	-1.47679	0.360497	0.00422613	0.109209
RP11-1223D19.5	ENSG00000283283	-1.94261	-2.00414	0.0707903	0.00423757	0.109381
SH2D3C	ENSG00000095370	-1.26056	-1.26315	2.68582	0.00424753	0.109399
DEFB1	ENSG00000164825	-1.7303	-1.73297	3.8488	0.00425046	0.109399
FAM212A	ENSG00000185614	-1.35466	-1.36176	1.34314	0.00425266	0.109399
CLDN1	ENSG00000163347	1.14236	1.14256	5.75906	0.00426086	0.109487
SERPINB5	ENSG00000206075	-1.27603	-1.27631	6.20704	0.00427259	0.109665
RP11-72M17.1	ENSG00000258561	-1.50994	-1.53358	-0.0118006	0.00431135	0.110535
CMYA5	ENSG00000164309	1.13308	1.13327	5.68589	0.00432432	0.110743
SRR	ENSG00000167720	-1.21851	-1.22093	2.46747	0.00436414	0.111638
RP11-248B24.1	ENSG00000279286	-1.8855	-1.91962	-0.0752531	0.0043796	0.111908
MIR191	ENSG00000207605	1.78274	1.8158	-0.554268	0.004391	0.112074
ATG14	ENSG00000126775	1.02873	1.02891	5.64631	0.00442564	0.112832
RP11-45M22.5	ENSG00000266498	1.2397	1.24222	2.15235	0.00447393	0.113935
METTL21EP	ENSG00000250878	-1.57315	-1.60396	-0.279236	0.00450211	0.114525
RP11-74C1.4	ENSG00000232536	1.26141	1.26477	1.79135	0.00450918	0.114577
RP11-305L7.5	ENSG00000230147	-1.86156	-1.90037	-0.350358	0.00453554	0.115119
LMOD1	ENSG00000163431	1.6308	1.63113	5.70473	0.00454737	0.115291
SNORD13	ENSG00000239039	1.36906	1.37316	1.77513	0.00456523	0.115615
NANOGP7	ENSG00000258774	-2.00237	-2.05912	-0.386225	0.00459426	0.116222
CDKL2	ENSG00000138769	1.22329	1.22665	1.77054	0.0046486	0.117466
C11ORF91	ENSG00000205177	-1.36642	-1.37676	1.16077	0.00467951	0.118116
TUBG1	ENSG00000131462	-1.18557	-1.18654	4.01649	0.00469173	0.118294
MMD	ENSG00000108960	-1.14364	-1.14459	3.97118	0.00470988	0.1186
PAMR1	ENSG00000149090	1.46243	1.4631	4.59491	0.00471427	0.1186
TST	ENSG00000128311	-1.18691	-1.188	3.85445	0.00471981	0.118609
MIR604	ENSG00000207612	1.29482	1.29954	1.39114	0.00474881	0.119206
PPFIA4	ENSG00000143847	-1.43202	-1.4335	4.14628	0.00476899	0.119581
AC005042.4	ENSG00000204380	1.69838	1.72623	-0.535857	0.00479185	0.120023
DUSP7	ENSG00000164086	-1.06006	-1.06079	4.40195	0.00479987	0.120091
IL33	ENSG00000137033	-2.27891	-2.27954	6.2515	0.00483399	0.120813
FHOD1	ENSG00000135723	-1.07215	-1.07281	4.37639	0.00486276	0.121399
CD163L1	ENSG00000177675	-1.89063	-1.89811	2.23612	0.00488569	0.121838
MAGI2	ENSG00000187391	1.1789	1.17922	4.96853	0.00490623	0.122217
RP4-625H18.2	ENSG00000228412	-1.64038	-1.65403	0.774701	0.0049155	0.122314
HSD3B7	ENSG00000099377	-1.23364	-1.23567	3.04025	0.0049632	0.123366
TNRC6C-AS1	ENSG00000204282	-1.25651	-1.25909	2.55467	0.0050174	0.124578
C1ORF115	ENSG00000162817	1.08204	1.08221	5.77905	0.00502989	0.124752
CH507-42P11.6	ENSG00000280179	1.69086	1.72516	-0.573406	0.00505575	0.125257
RNF165	ENSG00000141622	-1.2733	-1.27598	2.75014	0.00506753	0.125413
MUC4	ENSG00000145113	-2.0067	-2.00798	6.46612	0.00508186	0.125546
RP11-380L11.4	ENSG00000270028	-1.81832	-1.85991	-0.609301	0.00508391	0.125546
FGD2	ENSG00000146192	-1.59995	-1.60512	2.29265	0.00512915	0.126527
SHH	ENSG00000164690	-1.52667	-1.53429	1.75248	0.00516563	0.127289
HIST2H3C	ENSG00000203811	-1.38557	-1.38635	4.92104	0.00517309	0.127335
HIST1H3A	ENSG00000275714	-1.27651	-1.27749	4.3288	0.00520007	0.127861
VDR	ENSG00000111424	-1.10282	-1.10373	4.17441	0.00520856	0.127932
VARS	ENSG00000204394	-1.08289	-1.0831	5.98281	0.00525846	0.129019
RP11-464C19.3	ENSG00000226005	1.84471	1.89068	-0.96427	0.00527849	0.129371
C16ORF89	ENSG00000153446	1.68651	1.70799	-0.0531409	0.00531668	0.130167
TRGV9	ENSG00000211695	1.42056	1.42468	3.03846	0.00534348	0.130683
ABRACL	ENSG00000146386	-1.22073	-1.22172	4.08987	0.00541352	0.132254
CREBRF	ENSG00000164463	1.07523	1.07532	6.73372	0.00542788	0.132458
NLRP3P1	ENSG00000277883	-1.47197	-1.4871	0.651852	0.00543408	0.132458
MCM2	ENSG00000073111	-1.3544	-1.35499	5.17303	0.00544263	0.132458
ADAP2	ENSG00000184060	-1.24543	-1.24743	2.84708	0.00545081	0.132458
CD1D	ENSG00000158473	-1.36107	-1.36774	1.44441	0.00545089	0.132458
CTA-363E6.2	ENSG00000259925	-1.64683	-1.65222	2.19723	0.0054714	0.132815
AQP9	ENSG00000103569	-1.81714	-1.84627	0.247447	0.00549941	0.133353
CKMT1B	ENSG00000237289	-1.25956	-1.26267	2.6418	0.00550703	0.133396
CCDC71L	ENSG00000253276	-1.30853	-1.30908	4.98665	0.00553273	0.133877
SRD5A3	ENSG00000128039	-1.59339	-1.59415	5.0743	0.00555137	0.134186
MPZL2	ENSG00000149573	-1.12016	-1.12028	7.009	0.00557569	0.134631
GSTA2	ENSG00000244067	-1.63254	-1.6455	0.835916	0.00559266	0.134898
KLHL32	ENSG00000186231	1.42925	1.44185	0.238814	0.0056182	0.135371
UBE2Q2P1	ENSG00000189136	1.07591	1.07642	4.16531	0.00569079	0.136975
TCAF2P1	ENSG00000159860	-1.44366	-1.4527	1.47209	0.00574254	0.138075
AKR1B10	ENSG00000198074	-2.11697	-2.12144	4.16273	0.00577694	0.138756
ALDH1L1-AS2	ENSG00000246022	1.67785	1.71745	-0.660449	0.00578855	0.138889
RP1-207H1.3	ENSG00000231150	-2.5999	-2.63064	2.12241	0.00579628	0.138928
NRXN1	ENSG00000179915	1.27052	1.27372	2.20888	0.00582921	0.139571
MIR621	ENSG00000207652	-1.50175	-1.52148	0.346762	0.00586507	0.140282
ANKRD30BP2	ENSG00000224309	-1.89757	-1.97451	-0.637021	0.00587508	0.140374
MRAP2	ENSG00000135324	-1.35858	-1.36531	1.63627	0.00591453	0.141169
AP000473.5	ENSG00000228798	1.54204	1.55772	-0.0198125	0.00595169	0.141908
VSTM2L	ENSG00000132821	-1.83466	-1.83683	4.20248	0.00595977	0.141952
PABPC1L2B-AS1	ENSG00000231963	1.3421	1.3477	1.67778	0.00602136	0.143269
RP11-766F14.2	ENSG00000248713	1.59768	1.62063	-0.450266	0.00605799	0.14396
GJB2	ENSG00000165474	-1.51294	-1.51768	2.73217	0.006063	0.14396
AC007036.4	ENSG00000230751	1.33814	1.34555	0.698954	0.00607579	0.144114
NUDT8	ENSG00000167799	-1.516	-1.52194	2.16427	0.00610005	0.144539
TRPM8	ENSG00000144481	1.26593	1.26619	5.77692	0.00617656	0.1462
KRT16P4	ENSG00000229526	-2.1201	-2.21327	-0.645928	0.00622389	0.147168
AC005592.2	ENSG00000231185	-1.52082	-1.53688	0.760196	0.00623189	0.147204
MS4A7	ENSG00000166927	-1.80971	-1.81297	2.90518	0.00624082	0.147263
PAH	ENSG00000171759	1.91535	1.95674	-0.291708	0.00627649	0.147951
HLA-DRB1	ENSG00000196126	-1.42629	-1.42773	4.09865	0.00636431	0.149739
GJB6	ENSG00000121742	-1.93971	-2.00186	-0.0533445	0.00636943	0.149739
SSPO	ENSG00000197558	-1.42529	-1.42762	3.08244	0.00637199	0.149739
TIMP1	ENSG00000102265	-1.32765	-1.32777	7.48326	0.00640506	0.150361
ACTG2	ENSG00000163017	1.40814	1.40845	5.72042	0.00642697	0.15057
LAMA1	ENSG00000101680	1.21301	1.21342	4.823	0.00642719	0.15057
NT5DC3	ENSG00000111696	1.16244	1.16257	6.43048	0.0064476	0.150894
RP11-15E1.5	ENSG00000274893	-1.54659	-1.58517	-0.598981	0.00647611	0.15128
CTD-2334D19.1	ENSG00000248927	-2.09896	-2.19237	-1.06483	0.00647738	0.15128
TRGJ2	ENSG00000211687	1.56768	1.58376	0.203152	0.00651662	0.152041
HRASLS2	ENSG00000133328	-1.63272	-1.66539	0.109337	0.00652586	0.152101
TRPA1	ENSG00000104321	-2.34094	-2.43389	-0.634881	0.00658273	0.15327
PKP3	ENSG00000184363	-1.15566	-1.15591	6.02176	0.00659958	0.153506
B3GNT3	ENSG00000179913	-1.36703	-1.3683	4.39008	0.006626	0.153963
IL11	ENSG00000095752	-2.2549	-2.25589	5.90858	0.00663805	0.154087
RAET1E	ENSG00000164520	-1.55648	-1.57545	0.613322	0.006724	0.155923
RP11-282O18.3	ENSG00000235423	-1.213	-1.21595	2.37568	0.0067557	0.156499
SAPCD1	ENSG00000228727	-1.71881	-1.78615	-0.766163	0.00678636	0.156926
KCNQ5-IT1	ENSG00000233844	-1.55084	-1.56365	1.02826	0.00678789	0.156926
RP1-127D3.4	ENSG00000225243	1.72259	1.76255	-0.594774	0.00679531	0.156939
ATOH1	ENSG00000172238	-3.5475	-3.65319	0.195341	0.0068364	0.157728
ADCY1	ENSG00000164742	1.45711	1.45766	4.6256	0.00684582	0.157786
SETP21	ENSG00000214244	1.32034	1.32403	1.96109	0.00686193	0.157997
ZNF385B	ENSG00000144331	-2.11586	-2.11968	3.62603	0.00688539	0.158378
LINC01623	ENSG00000225595	1.79424	1.84472	-1.00564	0.00692427	0.159112
KLHL7-AS1	ENSG00000230658	-1.68818	-1.72479	-0.336908	0.00703057	0.161392
RP11-1102P22.3	ENSG00000279410	1.316	1.32656	0.294934	0.0070646	0.161697
ENPP5	ENSG00000112796	1.09796	1.09815	5.59415	0.00706543	0.161697
RP11-509J21.2	ENSG00000237359	-1.74398	-1.77953	-0.200727	0.00707245	0.161697
RP11-350D17.3	ENSG00000271369	-1.73884	-1.77179	-0.421328	0.00707285	0.161697
SPTBN2	ENSG00000173898	-1.15812	-1.15821	7.37542	0.00707931	0.161697
SLC15A2	ENSG00000163406	-1.31797	-1.31815	6.71605	0.00709894	0.161843
ACTBL2	ENSG00000169067	-2.50635	-2.67577	-0.98118	0.00710376	0.161843
HIGD1A	ENSG00000181061	-1.26827	-1.26925	4.15894	0.00710695	0.161843
TIMP4	ENSG00000157150	-1.38449	-1.40028	0.728347	0.00712663	0.162129
PIFO	ENSG00000173947	1.23791	1.24008	2.47418	0.00726286	0.165064
LYVE1	ENSG00000133800	1.11595	1.1169	3.70959	0.00727634	0.165205
SBF2-AS1	ENSG00000246273	1.13345	1.13428	3.53064	0.00728996	0.16535
C10ORF99	ENSG00000188373	-2.08666	-2.12581	0.389837	0.00735517	0.166455
CD33	ENSG00000105383	-1.64539	-1.66584	0.202036	0.00735948	0.166455
GDNF-AS1	ENSG00000248587	1.53957	1.55395	0.296534	0.00736054	0.166455
PRR11	ENSG00000068489	-1.39665	-1.39945	2.93961	0.00747706	0.168922
TRGC1	ENSG00000211689	1.70369	1.70419	6.73646	0.00749559	0.169067
ALDH1A1	ENSG00000165092	1.47296	1.4737	4.41262	0.00749829	0.169067
RP11-415F23.3	ENSG00000272498	-1.63961	-1.66801	-0.234778	0.00755728	0.170229
RP1-206D15.5	ENSG00000234604	1.48767	1.50083	0.26955	0.00760616	0.171161
STON2	ENSG00000140022	-1.20599	-1.20661	4.91807	0.00767017	0.172332
UGT1A6	ENSG00000167165	-1.26108	-1.26265	3.68848	0.00767952	0.172332
PARPBP	ENSG00000185480	-1.30741	-1.31092	2.28091	0.00768121	0.172332
CATSPERB	ENSG00000133962	-1.39596	-1.39724	4.14195	0.0076954	0.172332
CPE	ENSG00000109472	1.10916	1.1092	7.92993	0.00770064	0.172332
GBP6	ENSG00000183347	-1.33381	-1.34227	1.07684	0.00770352	0.172332
RP11-415F23.4	ENSG00000272529	-1.86305	-1.92322	-0.828414	0.00773316	0.172826
RP11-27G14.4	ENSG00000282221	-1.62127	-1.64774	0.0614576	0.00777595	0.173465
LINC01022	ENSG00000232715	1.7258	1.76091	-0.656052	0.00777695	0.173465
PODN	ENSG00000174348	1.41071	1.41411	2.16183	0.00778958	0.173558
PLGRKT	ENSG00000107020	-1.13914	-1.14052	3.37442	0.00779636	0.173558
FAM135B	ENSG00000147724	1.63295	1.65229	0.28778	0.00782552	0.174038
SESTD1	ENSG00000187231	1.03581	1.03594	6.23771	0.00785996	0.174633
RP11-343B5.1	ENSG00000233597	1.34985	1.35977	0.49351	0.0079004	0.175361
TEC	ENSG00000135605	1.11208	1.11301	3.40779	0.00794354	0.176136
GPR19	ENSG00000183150	-1.75079	-1.79934	-0.567298	0.00795706	0.176136
RP11-775C24.4	ENSG00000279834	1.50594	1.51564	0.62475	0.00795845	0.176136
MIRLET7C	ENSG00000199030	1.48224	1.50302	-0.415224	0.00797577	0.176348
MIR3671	ENSG00000265996	1.42567	1.44278	-0.173982	0.00800809	0.176891
MRPL17	ENSG00000158042	-1.04155	-1.04191	5.11594	0.00802368	0.177064
RN7SL173P	ENSG00000243373	-1.73991	-1.78522	-0.661156	0.00806269	0.177753
RP11-508N22.12	ENSG00000272983	-1.20212	-1.20605	2.05631	0.00807286	0.177806
AC114812.9	ENSG00000248114	-1.28299	-1.28882	1.54918	0.00818793	0.180166
AC005262.2	ENSG00000267688	-1.56515	-1.59319	0.0947088	0.00822907	0.180897
CA9	ENSG00000107159	-1.96777	-1.977	2.85437	0.00830632	0.182419
CTD-2541M15.3	ENSG00000271743	-1.82743	-1.85255	0.149876	0.00836778	0.183592
TYMS	ENSG00000176890	-1.48945	-1.49117	3.81818	0.0084532	0.185127
VPS26AP1	ENSG00000240375	1.60463	1.63327	-0.670297	0.00846054	0.185127
RNU7-124P	ENSG00000251745	-1.52747	-1.53772	1.06318	0.00846206	0.185127
KRT20	ENSG00000171431	-2.01587	-2.03769	1.5941	0.00847631	0.185261
RP13-348B13.2	ENSG00000225012	1.34048	1.35375	-0.0150219	0.00851716	0.185845
MIR3125	ENSG00000264370	-1.54588	-1.58261	-0.26191	0.00851931	0.185845
UGT1A2P	ENSG00000228445	-1.53035	-1.54294	0.900152	0.0085679	0.186652
MIR3117	ENSG00000264720	1.56188	1.59014	-0.620847	0.00857268	0.186652
RP11-613M10.9	ENSG00000255872	-1.46781	-1.48148	0.752507	0.00859976	0.187063
CENPA	ENSG00000115163	-1.39328	-1.40068	1.59832	0.00867227	0.188461
FAM57A	ENSG00000167695	-1.08779	-1.08863	4.0059	0.00869569	0.188703
MCM3	ENSG00000112118	-1.14654	-1.14671	6.4739	0.00869996	0.188703
RP5-1056H1.2	ENSG00000278192	-1.59242	-1.60897	0.421066	0.00872281	0.188965
LINC01293	ENSG00000230836	-2.65001	-2.77469	-0.352897	0.00872858	0.188965
KISS1	ENSG00000170498	-1.47676	-1.49683	0.0291813	0.00876357	0.189542
RP11-752L20.5	ENSG00000251688	-1.7566	-1.82507	-0.966488	0.00878051	0.189729
BRIP1	ENSG00000136492	-1.20617	-1.20709	4.23272	0.00880144	0.190001
TNFSF15	ENSG00000181634	1.13132	1.1315	6.07427	0.00881505	0.190115
HK1	ENSG00000156515	-1.01358	-1.01365	7.49135	0.00884948	0.190677
AC110769.3	ENSG00000243179	-1.79379	-1.84546	-0.764173	0.00891887	0.191824
FJX1	ENSG00000179431	-1.17184	-1.17302	3.54014	0.00891948	0.191824
GAP43	ENSG00000172020	-1.8205	-1.84394	0.581725	0.00893543	0.191986
HIST1H4I	ENSG00000276180	-1.32345	-1.32881	1.98107	0.00900671	0.193241
LGALS9B	ENSG00000170298	-1.77382	-1.80649	0.158171	0.00901078	0.193241
SRPK1	ENSG00000096063	-1.06435	-1.06449	6.55503	0.00903255	0.193526
CTD-2132N18.2	ENSG00000267221	1.1769	1.17884	2.4884	0.00905473	0.193819
RP11-588K22.2	ENSG00000260244	-1.29699	-1.298	3.87307	0.00908918	0.194374
CTD-2047H16.4	ENSG00000263069	1.19741	1.20083	1.6882	0.00917125	0.195945
MYO1H	ENSG00000174527	-1.83186	-1.89453	-0.513602	0.00920919	0.196572
MIR6124	ENSG00000275373	-1.69609	-1.73655	-0.485207	0.00922439	0.1967
UCA1	ENSG00000214049	-1.74446	-1.7993	-0.0640653	0.00923245	0.1967
CTH	ENSG00000116761	1.15913	1.16032	3.14554	0.00925875	0.197077
ENTPD3	ENSG00000168032	-1.20249	-1.20529	2.76767	0.00929323	0.197626
BCL2A1	ENSG00000140379	-1.47839	-1.4923	0.523393	0.00933815	0.198397
MUC5B	ENSG00000117983	-1.8999	-1.90156	5.61816	0.0094355	0.200248
RP11-299P2.1	ENSG00000267766	1.73534	1.75609	-0.118184	0.00944284	0.200248
SPTBN5	ENSG00000137877	-1.17594	-1.17761	3.15466	0.0095105	0.201415
GALNT6	ENSG00000139629	-1.1089	-1.11007	3.61493	0.00952137	0.201415
CTC-523E23.5	ENSG00000269086	1.25514	1.26052	1.15371	0.00952435	0.201415
KRT89P	ENSG00000274928	1.40254	1.41532	0.16832	0.0095723	0.202241
DDX43	ENSG00000080007	1.22445	1.22776	2.2322	0.009633	0.203336
TACC3	ENSG00000013810	-1.29246	-1.29372	4.00264	0.00968213	0.204184
LINC00957	ENSG00000235314	1.3071	1.31049	1.80685	0.00973563	0.205122
RP11-968O1.5	ENSG00000256139	1.1839	1.18831	1.38797	0.00975803	0.205405
RNF207	ENSG00000158286	-1.0405	-1.0408	5.31316	0.00983923	0.206923
CTD-2562J17.6	ENSG00000279117	1.07225	1.0726	4.76913	0.00989438	0.207891
FARSB	ENSG00000116120	-1.07336	-1.07368	5.29628	0.00990374	0.207897
MIR4756	ENSG00000265595	1.75729	1.80188	-0.996546	0.00997511	0.209063
NCAPGP1	ENSG00000250290	1.79146	1.83671	-0.816721	0.00997763	0.209063
BNIPL	ENSG00000163141	1.23377	1.23484	3.54891	0.0100748	0.210905
HSD17B6	ENSG00000025423	1.31393	1.31525	3.43749	0.0101055	0.211235
PTGES	ENSG00000148344	-1.32107	-1.32199	4.67055	0.0101091	0.211235
LLNLF-191C12.1	ENSG00000269483	-1.53847	-1.57153	-0.330068	0.0101415	0.21162
C9ORF142	ENSG00000148362	-1.19834	-1.20041	2.96463	0.0101461	0.21162
CKAP2	ENSG00000136108	-1.06396	-1.06458	4.2971	0.0101649	0.21182
PKD1L2	ENSG00000166473	1.68238	1.69908	0.18052	0.0102904	0.214181
MIR7845	ENSG00000277590	1.70769	1.74516	-0.648438	0.010297	0.214181
KCNAB1	ENSG00000169282	1.34372	1.34701	2.3266	0.0103389	0.214719
SESN3	ENSG00000149212	1.09075	1.0908	7.44866	0.0103417	0.214719
TIMELESS	ENSG00000111602	-1.15682	-1.1573	4.96642	0.0103556	0.214813
PKD1L1	ENSG00000158683	-1.15312	-1.15545	2.52631	0.0104393	0.216353
CTB-107G13.1	ENSG00000234715	1.5351	1.55336	0.136703	0.010529	0.218013
TMEM158	ENSG00000249992	-1.46095	-1.46462	2.4163	0.0105679	0.218621
SIGLEC7	ENSG00000168995	-1.84368	-1.90275	-0.584016	0.0105868	0.218814
EME1	ENSG00000154920	-1.44398	-1.45069	1.83165	0.0106419	0.219752
DAPP1	ENSG00000070190	-1.37877	-1.3816	3.10647	0.0107024	0.220803
CCDC113	ENSG00000103021	-1.05968	-1.06076	3.5062	0.0107894	0.222396
TMEM140	ENSG00000146859	1.15269	1.15338	3.84077	0.0108263	0.222956
GCNT3	ENSG00000140297	-1.85665	-1.85903	5.02121	0.0108577	0.223401
TRBV29OR9-2	ENSG00000223394	-2.1804	-2.31884	-0.515729	0.010897	0.224007
MARK2P15	ENSG00000234931	-1.90076	-1.96457	-1.10157	0.0109444	0.22478
ADAT1	ENSG00000065457	-1.01632	-1.01669	4.96071	0.010986	0.225431
DLGAP2	ENSG00000198010	1.53372	1.54791	0.257449	0.0110021	0.225514
SIGLEC6	ENSG00000105492	-1.62136	-1.66419	-0.699614	0.0110173	0.225514
RP11-49C9.2	ENSG00000183171	-1.69688	-1.73891	-0.626857	0.0110197	0.225514
MSH5	ENSG00000204410	-1.23678	-1.24095	1.95336	0.0110362	0.225649
CHN2	ENSG00000106069	1.09362	1.09479	3.16294	0.011086	0.226464
RNU6-377P	ENSG00000251774	-1.86794	-1.92772	-0.678896	0.0111166	0.226886
SLC16A11	ENSG00000174326	1.32372	1.3355	0.309035	0.0111773	0.227921
PGK1	ENSG00000102144	-1.15108	-1.15111	8.78655	0.0111979	0.228137
RP11-431N15.2	ENSG00000230105	-1.71267	-1.78606	-0.956352	0.0112194	0.228372
HIST1H4F	ENSG00000274618	-1.33182	-1.33361	3.46799	0.0112305	0.228394
WDR83OS	ENSG00000105583	1.07963	1.07995	4.92323	0.0112931	0.229261
OR51T1	ENSG00000176900	1.53817	1.56377	-0.139833	0.0112933	0.229261
LGALS12	ENSG00000133317	2.40229	2.49412	-1.20333	0.0114217	0.231663
HIST1H4D	ENSG00000277157	-1.1876	-1.1879	5.90655	0.0114403	0.231833
RBM24	ENSG00000112183	1.31334	1.3169	1.944	0.0114733	0.232297
TMEM100	ENSG00000166292	-1.35456	-1.35905	2.58374	0.0115088	0.232808
RP11-932O9.10	ENSG00000269974	-1.70203	-1.74165	-0.279369	0.0115418	0.233269
AF186192.5	ENSG00000255085	1.24358	1.24984	0.874757	0.0115635	0.233502
GCOM1	ENSG00000137878	1.17139	1.17344	2.35148	0.0117313	0.236679
CLEC3A	ENSG00000166509	1.85461	1.90452	-0.563351	0.0118942	0.239754
NT5DC2	ENSG00000168268	-1.07276	-1.07355	4.14772	0.0119547	0.240762
RDH5	ENSG00000135437	1.2479	1.25178	1.57109	0.0119721	0.240898
ABLIM2	ENSG00000163995	-1.25427	-1.26076	1.93411	0.0120174	0.241566
OAS3	ENSG00000111331	-1.13578	-1.13623	5.10338	0.0120264	0.241566
RCC2P6	ENSG00000254454	-1.5487	-1.56351	0.852042	0.0120862	0.242553
DSG3	ENSG00000134757	-1.32681	-1.32795	4.52312	0.0121484	0.243588
SCARA3	ENSG00000168077	1.20816	1.20857	4.9491	0.0121733	0.243871
AURKA	ENSG00000087586	-1.1453	-1.14648	3.7596	0.0121929	0.24393
C3ORF52	ENSG00000114529	-1.1252	-1.12553	5.44157	0.0121976	0.24393
TMPRSS11F	ENSG00000198092	1.62281	1.66273	-0.72242	0.0122178	0.244121
RP11-274H2.5	ENSG00000261051	-1.45135	-1.45925	1.48683	0.0122469	0.244487
RP11-134L10.1	ENSG00000272941	1.56213	1.57935	-0.0565694	0.0122759	0.244852
RP11-74M13.4	ENSG00000258679	1.30098	1.31272	0.244754	0.0123872	0.246856
HTATSF1P2	ENSG00000271361	-1.54299	-1.56615	0.313213	0.0126805	0.252202
AIF1	ENSG00000204472	-1.55034	-1.5664	0.611361	0.0126835	0.252202
KLHL4	ENSG00000102271	1.51115	1.54023	-0.521098	0.0126886	0.252202
PRKAG2-AS1	ENSG00000239911	1.31107	1.32176	0.254462	0.0127051	0.252311
LILRB1	ENSG00000104972	-1.53015	-1.54767	0.270263	0.0127719	0.253417
AATBC	ENSG00000215458	-1.39756	-1.40711	1.04275	0.0127894	0.253544
SDF2L1	ENSG00000128228	-1.27235	-1.27624	2.36341	0.0128961	0.255177
AASS	ENSG00000008311	0.972776	0.972947	5.6148	0.0128978	0.255177
RFLNA	ENSG00000178882	1.54958	1.55466	2.37841	0.0129054	0.255177
RP11-83N9.6	ENSG00000275329	1.58151	1.61461	-0.772286	0.0129264	0.255371
RP11-594N15.3	ENSG00000260398	-1.51146	-1.54288	-0.533073	0.0129842	0.256292
RN7SL280P	ENSG00000244671	1.3926	1.41106	-0.378607	0.0130083	0.256545
RNU6-806P	ENSG00000202017	1.62817	1.66832	-0.492858	0.0131138	0.258404
GPR146	ENSG00000164849	-1.24553	-1.25127	1.44524	0.01318	0.259483
PLOD2	ENSG00000152952	-1.26359	-1.26375	6.75271	0.0132349	0.26034
CYTL1	ENSG00000170891	-1.58031	-1.5992	0.645596	0.0133454	0.262288
SLC25A27	ENSG00000153291	1.06184	1.06205	5.48311	0.013406	0.263164
ANG	ENSG00000214274	1.12825	1.13021	2.41616	0.0134131	0.263164
COQ8A	ENSG00000163050	1.04794	1.04818	5.36725	0.0134321	0.263312
RP11-474D1.3	ENSG00000214039	1.32517	1.33195	0.812262	0.0134584	0.2636
MASP1	ENSG00000127241	1.50178	1.50358	3.31843	0.0135428	0.264893
TOX4P1	ENSG00000248697	-1.52132	-1.55369	-0.473649	0.013559	0.264893
TMC6	ENSG00000141524	-1.10787	-1.10816	5.72162	0.0135667	0.264893
CEACAM5	ENSG00000105388	-2.11902	-2.12226	4.86142	0.0135791	0.264893
OR51N1P	ENSG00000176951	1.52323	1.54377	0.256655	0.0135825	0.264893
EPGN	ENSG00000182585	-1.49826	-1.50718	2.30525	0.013638	0.265749
DGAT2	ENSG00000062282	-1.3454	-1.352	1.58244	0.013671	0.266165
CGA	ENSG00000135346	1.53803	1.56396	-0.431645	0.0137317	0.267119
TTC30A	ENSG00000197557	-1.13668	-1.13777	3.6125	0.0138899	0.269965
AL359314.1	ENSG00000274326	-1.89587	-1.93789	-0.229787	0.0140248	0.272355
RP11-147L13.15	ENSG00000274712	1.2389	1.24559	0.962626	0.0140909	0.273406
LY86	ENSG00000112799	-1.96066	-2.01005	-0.540227	0.0142541	0.276237
TRPV6	ENSG00000165125	1.17384	1.17403	5.6581	0.014261	0.276237
RBM20	ENSG00000203867	1.33372	1.33733	1.83711	0.0143829	0.278183
SVILP1	ENSG00000234814	1.12487	1.1274	2.07243	0.0143858	0.278183
GZMA	ENSG00000145649	-1.51652	-1.55664	-0.766452	0.0144184	0.278468
ASRGL1	ENSG00000162174	-1.33289	-1.33356	4.94025	0.014425	0.278468
RP4-535B20.1	ENSG00000231485	1.5241	1.54417	-0.251883	0.0144895	0.279477
GPC1	ENSG00000063660	-1.10616	-1.10635	6.3792	0.014509	0.279617
HS3ST1	ENSG00000002587	-1.16404	-1.1678	2.10689	0.0145626	0.280414
FOLR2	ENSG00000165457	-1.67749	-1.72756	-0.74618	0.0146139	0.280997
RP1-27C22.1	ENSG00000275194	-2.08005	-2.16419	-1.04006	0.0146175	0.280997
RIMBP2	ENSG00000060709	1.37997	1.38278	2.10599	0.0146889	0.281631
NR3C2	ENSG00000151623	1.00908	1.00963	4.00515	0.0146913	0.281631
PLEC	ENSG00000178209	-1.02475	-1.02477	9.61452	0.0147077	0.281631
RP11-133K1.8	ENSG00000279537	-1.5393	-1.57915	-0.179403	0.0147119	0.281631
KCNG1	ENSG00000026559	-1.26724	-1.26879	3.2396	0.0147143	0.281631
RPS6KL1	ENSG00000198208	-1.18615	-1.18866	2.4382	0.014735	0.281631
SNORD74	ENSG00000200897	-1.65715	-1.72211	-0.589068	0.0147369	0.281631
CTC-529P8.1	ENSG00000250072	-1.5298	-1.55245	0.271227	0.0147885	0.28238
TP53AIP1	ENSG00000120471	-1.39101	-1.40501	0.611673	0.0148111	0.282574
PKIB	ENSG00000135549	-1.63868	-1.6409	3.59402	0.0148379	0.282755
MRGPRF	ENSG00000172935	1.39876	1.40055	3.13053	0.0148503	0.282755
RP11-1069G10.1	ENSG00000259370	1.36	1.3665	1.03042	0.0148577	0.282755
RN7SKP151	ENSG00000222162	1.40513	1.42635	-0.412567	0.0151015	0.286937
FAM83D	ENSG00000101447	-1.15531	-1.15704	3.30713	0.0151026	0.286937
RGS19	ENSG00000171700	-1.10102	-1.10464	1.93167	0.015241	0.289278
S100A11	ENSG00000163191	-1.13303	-1.13363	4.81031	0.0152512	0.289278
STMN3	ENSG00000197457	-1.2301	-1.23238	2.93531	0.0153355	0.290635
TYROBP	ENSG00000011600	-1.41726	-1.43	0.541467	0.0153507	0.290683
RP1-86C11.7	ENSG00000272468	1.33579	1.34897	0.0209915	0.0154418	0.292165
SHISA5	ENSG00000164054	-1.01725	-1.01741	6.29901	0.0154809	0.292498
TRIM65	ENSG00000141569	-1.04009	-1.04072	4.39502	0.015485	0.292498
CEACAM6	ENSG00000086548	-2.25329	-2.25707	4.55948	0.0155354	0.293207
PON3	ENSG00000105852	1.25089	1.25929	0.516009	0.0156084	0.294341
NXNL2	ENSG00000130045	1.21859	1.22942	0.224051	0.0157115	0.29604
FBXO25	ENSG00000147364	1.03353	1.03366	6.12034	0.0157348	0.29604
LINC00319	ENSG00000188660	1.50088	1.5277	-0.48849	0.0157374	0.29604
ST8SIA4	ENSG00000113532	-1.26563	-1.26937	2.05583	0.0158341	0.297613
MAFG-AS1	ENSG00000265688	-1.22285	-1.23031	1.11815	0.0158485	0.297639
RP11-275I14.4	ENSG00000234478	-1.47322	-1.51409	-0.462036	0.0158848	0.29803
FANCI	ENSG00000140525	-1.23021	-1.23054	5.6347	0.0158955	0.29803
SSTR5	ENSG00000162009	1.63231	1.65795	-0.386599	0.0159359	0.298543
HDAC1P1	ENSG00000234724	-1.61267	-1.64988	-0.45223	0.0159891	0.299293
RP11-644F5.10	ENSG00000258311	1.27824	1.29252	-0.0804586	0.0161445	0.301955
C9ORF92	ENSG00000205549	-1.62905	-1.69744	-0.648245	0.0162342	0.303384
MIR2052HG	ENSG00000254349	-1.67941	-1.71178	0.194013	0.0163066	0.304487
RP11-333I13.1	ENSG00000260977	1.10568	1.11002	1.16353	0.0163623	0.305277
PNPO	ENSG00000108439	-1.0638	-1.06444	4.27043	0.0165299	0.30802
BEND3	ENSG00000178409	-1.07666	-1.07802	3.28482	0.0165431	0.30802
WDHD1	ENSG00000198554	-1.11072	-1.11118	4.89091	0.0165601	0.30802
LINC01213	ENSG00000244541	-1.4851	-1.51817	-0.747981	0.0165784	0.30802
IL6R	ENSG00000160712	1.00364	1.00374	6.44099	0.0165892	0.30802
STAG3L5P	ENSG00000242294	1.07358	1.07392	4.79361	0.0165902	0.30802
HMGN1P24	ENSG00000226977	-1.65641	-1.71218	-0.567492	0.0168052	0.311757
LINC01529	ENSG00000225872	-1.26255	-1.27204	1.26788	0.0168633	0.312581
TMPRSS11E	ENSG00000087128	1.59151	1.59467	2.84485	0.0169766	0.314425
CTA-363E6.3	ENSG00000280265	-1.33737	-1.34481	1.27299	0.0170344	0.315154
RTKN2	ENSG00000182010	-1.10027	-1.10184	3.06688	0.0170502	0.315154
EPHB2	ENSG00000133216	-1.11306	-1.1138	4.32198	0.0170574	0.315154
SPAG5	ENSG00000076382	-1.11723	-1.11783	4.59913	0.0171374	0.316376
CBX7	ENSG00000100307	1.07325	1.07352	5.1582	0.0173076	0.319045
XIST	ENSG00000229807	1.5221	1.54673	-0.23353	0.0173185	0.319045
NUPR1	ENSG00000176046	1.15368	1.15382	6.14343	0.0173239	0.319045
B4GALNT4	ENSG00000182272	-1.20871	-1.21009	3.58968	0.0173424	0.319128
PHBP13	ENSG00000234835	1.20815	1.21529	0.685397	0.0174133	0.320175
GLRX	ENSG00000173221	-1.14458	-1.14534	4.37515	0.017495	0.321418
RP1-170O19.17	ENSG00000253308	-1.27801	-1.28968	0.484973	0.017604	0.32316
UGT1A5	ENSG00000240224	-1.33733	-1.34345	1.59922	0.0176437	0.323628
RBM43P1	ENSG00000239263	-1.49893	-1.55113	-0.68151	0.0176769	0.323834
ABI3	ENSG00000108798	-1.1912	-1.197	1.33805	0.0176833	0.323834
FHL1	ENSG00000022267	1.28317	1.28341	5.6588	0.017781	0.325363
GS1-24F4.2	ENSG00000245857	-1.57971	-1.63554	-0.74712	0.0178106	0.325642
RP11-574K11.32	ENSG00000279689	-1.18972	-1.19987	0.611404	0.0178337	0.325805
TRPV4	ENSG00000111199	-1.20945	-1.21116	3.13312	0.017896	0.326681
CTC-325J23.2	ENSG00000249655	-1.3824	-1.42089	-0.512645	0.0179339	0.326932
RGS17	ENSG00000091844	-1.26976	-1.27176	3.11651	0.0179384	0.326932
FEN1	ENSG00000168496	-1.20854	-1.20936	4.46566	0.0179907	0.327622
TEX14	ENSG00000121101	1.22108	1.22358	2.37659	0.0181124	0.329365
PRMT6	ENSG00000198890	-1.07561	-1.07669	3.65085	0.0181182	0.329365
NPPC	ENSG00000163273	1.19924	1.20513	1.12067	0.0181297	0.329365
NUDT6	ENSG00000170917	-1.07802	-1.0801	2.62286	0.0182911	0.332033
CCNYL1	ENSG00000163249	-1.02947	-1.02981	5.17899	0.0183417	0.332448
PLXNA2	ENSG00000076356	-1.00822	-1.00841	6.0266	0.0183431	0.332448
CPSF2	ENSG00000165934	-0.984458	-0.984556	6.79845	0.0184286	0.333733
LINC00519	ENSG00000258955	1.44358	1.46762	-0.473662	0.0184816	0.334427
LRRC2	ENSG00000163827	1.19721	1.20146	1.35422	0.0186342	0.336921
FCGR2C	ENSG00000244682	-1.6386	-1.65978	0.149982	0.0187605	0.338937
DTYMK	ENSG00000168393	-1.07601	-1.07685	4.01828	0.018796	0.33931
WFIKKN1	ENSG00000127578	1.24144	1.24557	1.50113	0.0188673	0.340091
LMBR1L	ENSG00000139636	0.973034	0.973172	5.93433	0.0188691	0.340091
ALDH6A1	ENSG00000119711	1.04277	1.04292	5.91358	0.0189256	0.34084
CTD-2005H7.2	ENSG00000255250	1.28107	1.29648	-0.173013	0.0189987	0.341868
RP13-1039J1.2	ENSG00000184115	1.48552	1.5066	-0.193859	0.0190126	0.341868
SYNPO2	ENSG00000172403	1.17676	1.17682	7.63726	0.0191981	0.344932
PLAC8L1	ENSG00000173261	-1.32568	-1.34393	-0.0693398	0.0192771	0.346078
SGCE	ENSG00000127990	1.03154	1.03223	3.74967	0.0193442	0.347009
ADGRD1	ENSG00000111452	1.37089	1.37204	3.51661	0.0194217	0.348125
NFE2	ENSG00000123405	-1.73659	-1.79253	-0.443508	0.019456	0.348467
RNVU1-19	ENSG00000275538	1.26022	1.26591	1.16103	0.0196725	0.352069
SLC38A5	ENSG00000017483	-1.19442	-1.19922	1.81508	0.0196911	0.352124
ICOS	ENSG00000163600	1.73208	1.75979	-0.350052	0.0197281	0.352428
SPNS2	ENSG00000183018	-1.21432	-1.21579	3.60333	0.0197389	0.352428
RP11-341G23.4	ENSG00000257681	1.27743	1.2804	2.03548	0.0198478	0.354095
RP11-131K5.1	ENSG00000266744	-1.58306	-1.62287	-0.670631	0.0198697	0.354206
RIBC2	ENSG00000128408	-1.36187	-1.37137	1.09972	0.0198851	0.354206
BGLAP	ENSG00000242252	1.30066	1.31786	-0.243185	0.0200527	0.356614
MIR3622A	ENSG00000279302	1.32592	1.33708	0.229188	0.0200637	0.356614
SMC2	ENSG00000136824	-1.0583	-1.05865	5.18111	0.0200671	0.356614
LINC01119	ENSG00000239332	1.31242	1.3297	-0.330396	0.0201907	0.35853
TMEM8A	ENSG00000129925	-1.01072	-1.01099	5.53201	0.0202359	0.358901
TRBC1	ENSG00000211751	1.29665	1.30602	0.404366	0.020243	0.358901
YWHAH	ENSG00000128245	-0.986286	-0.986505	5.81721	0.0202643	0.358998
CLCN1	ENSG00000188037	-1.45292	-1.49069	-0.333346	0.0203748	0.360677
RPSAP36	ENSG00000243175	1.08579	1.08763	2.34385	0.0204216	0.361224
RNU6-4P	ENSG00000206932	1.64873	1.6882	-0.874585	0.0204767	0.361919
RFX3-AS1	ENSG00000232104	-1.20605	-1.21001	1.89746	0.0204943	0.36195
CCL2	ENSG00000108691	-1.27242	-1.27367	3.84874	0.020524	0.362133
TEAD4	ENSG00000197905	-1.08196	-1.08314	3.56987	0.020542	0.362133
LILRA5	ENSG00000187116	-1.26377	-1.27493	0.661912	0.0205523	0.362133
RNU6-48P	ENSG00000206888	1.62304	1.66708	-1.00503	0.0206059	0.362448
KRT15	ENSG00000171346	-1.48705	-1.48716	7.92692	0.0206126	0.362448
NIPSNAP3B	ENSG00000165028	1.12282	1.12604	1.61457	0.0206179	0.362448
LRP1B	ENSG00000168702	1.47352	1.47535	3.18417	0.0206359	0.362487
AC007618.3	ENSG00000203648	1.47901	1.50337	-0.517575	0.0208856	0.366591
RP13-631K18.3	ENSG00000254991	1.46192	1.48773	-0.429959	0.0209227	0.36696
VSNL1	ENSG00000163032	-1.1187	-1.12179	2.22445	0.0209935	0.367848
FLCN	ENSG00000154803	1.01834	1.01845	6.42569	0.0210056	0.367848
C9ORF84	ENSG00000165181	-1.703	-1.73214	0.244635	0.021051	0.36836
ENTPD5	ENSG00000187097	-1.13361	-1.13368	7.54792	0.0210898	0.368756
GRHL3	ENSG00000158055	-1.17852	-1.18111	2.77048	0.0211155	0.368924
DHPS	ENSG00000095059	1.00006	1.00023	5.76772	0.0211952	0.369889
DLX2	ENSG00000115844	1.40205	1.4367	-0.823602	0.0212032	0.369889
IL15RA	ENSG00000134470	-1.10326	-1.10511	3.06612	0.021268	0.370736
RP11-298A10.1	ENSG00000283528	-1.20251	-1.20954	1.55702	0.0213345	0.371335
DNHD1	ENSG00000179532	-1.02991	-1.03014	5.57186	0.0213432	0.371335
RP11-449J21.5	ENSG00000267128	1.25814	1.2695	0.198325	0.0213512	0.371335
TMEM71	ENSG00000165071	1.2349	1.24002	1.17402	0.0214806	0.373024
RP11-323I15.5	ENSG00000259336	-1.41664	-1.44472	-0.217835	0.021481	0.373024
ZMAT4	ENSG00000165061	1.38295	1.40469	-0.376529	0.0215157	0.373342
THEG	ENSG00000105549	-1.43738	-1.45035	0.934939	0.0215981	0.374281
TYMP	ENSG00000025708	-1.06776	-1.06854	4.09817	0.0216026	0.374281
TCEA3	ENSG00000204219	1.11458	1.11477	5.73774	0.0217832	0.377
SLCO4A1-AS1	ENSG00000232803	-1.62446	-1.67875	-0.475843	0.021807	0.377
CTGF	ENSG00000118523	1.25056	1.25091	5.20174	0.0218091	0.377
ELK3	ENSG00000111145	-1.12624	-1.12655	5.41125	0.0219752	0.379488
SHC4	ENSG00000185634	-1.32257	-1.3305	1.76759	0.0219863	0.379488
MATR3	ENSG00000280987	-1.2358	-1.24276	1.21393	0.0220912	0.38101
GPRC5B	ENSG00000167191	1.02526	1.02553	5.08811	0.0221116	0.381019
UBE2Q2L	ENSG00000259511	1.19091	1.19698	0.919774	0.0221251	0.381019
PCDHB8	ENSG00000120322	-1.41052	-1.43058	0.058296	0.0223202	0.383841
RSPO1	ENSG00000169218	1.29968	1.30866	0.620774	0.0223226	0.383841
MIR616	ENSG00000208028	1.23025	1.23595	1.0986	0.0223486	0.383961
RP11-443B20.1	ENSG00000271936	-1.34554	-1.36027	0.383699	0.0223807	0.383961
TLL1	ENSG00000038295	-1.16521	-1.16628	3.8768	0.0223841	0.383961
RP11-424M22.1	ENSG00000256450	-1.38623	-1.40962	0.089833	0.0223969	0.383961
SGPP2	ENSG00000163082	-1.2056	-1.20873	2.86356	0.0224234	0.384127
NLRP14	ENSG00000158077	-1.34796	-1.36751	-0.0393106	0.022702	0.388342
GBP2	ENSG00000162645	1.0293	1.02938	7.0134	0.0227035	0.388342
E2F3	ENSG00000112242	-1.02389	-1.02445	4.4707	0.022852	0.390589
HSD11B1	ENSG00000117594	-1.61798	-1.61882	5.06985	0.0229289	0.39161
RP11-385D13.1	ENSG00000251537	-1.31349	-1.33707	-0.314159	0.0230364	0.393152
DNAH8	ENSG00000124721	-1.85341	-1.85579	3.69778	0.0231037	0.394006
E2F3P2	ENSG00000203435	1.40411	1.42836	-0.348122	0.0234082	0.398846
HIST1H4J	ENSG00000197238	-1.10702	-1.10737	5.55514	0.0234225	0.398846
KMO	ENSG00000117009	-1.44994	-1.46251	0.77102	0.0234903	0.399425
LAMA5	ENSG00000130702	-1.03888	-1.03893	8.07232	0.0234915	0.399425
TRGJP2	ENSG00000211688	1.48978	1.50814	0.107355	0.023537	0.399901
ECE2	ENSG00000145194	-1.10176	-1.10618	1.81244	0.0235697	0.400159
B4GALNT3	ENSG00000139044	1.04965	1.04988	5.33977	0.0236379	0.401018
MUC2	ENSG00000198788	-1.58506	-1.58662	5.19751	0.0237574	0.402747
RN7SL754P	ENSG00000239822	1.27412	1.29494	-0.331154	0.0239045	0.404939
KB-1592A4.15	ENSG00000197210	-1.50182	-1.55445	-0.715885	0.0239428	0.405287
SMARCE1P1	ENSG00000225215	1.18291	1.18865	0.967272	0.0239856	0.405711
SERPINA11	ENSG00000186910	-1.88354	-1.94504	-0.509278	0.0240706	0.406847
AC007879.7	ENSG00000229647	-1.22998	-1.24643	0.363635	0.0242486	0.409552
AC093642.1	ENSG00000280119	-1.24786	-1.26123	0.415374	0.0243048	0.410197
RNU2-63P	ENSG00000222724	1.19266	1.19982	0.732147	0.0243485	0.410631
RP11-424M22.3	ENSG00000256564	-1.45498	-1.48251	-0.235522	0.0243714	0.410714
PCSK9	ENSG00000169174	-1.63796	-1.65837	0.964606	0.0245356	0.413176
RP11-384L8.1	ENSG00000261572	1.37673	1.3961	-0.261823	0.0245881	0.413754
IL36RN	ENSG00000136695	-1.68615	-1.74618	-0.830815	0.0247169	0.415616
U1	ENSG00000277918	1.19621	1.20805	-0.0352164	0.0249006	0.418397
S100A6	ENSG00000197956	-1.14673	-1.14678	8.59832	0.0249931	0.419132
MACC1	ENSG00000183742	1.10925	1.10935	6.69904	0.0250051	0.419132
TP53I3	ENSG00000115129	-1.03934	-1.0401	4.15112	0.0250145	0.419132
ADCY10P1	ENSG00000161912	-0.995744	-0.996408	3.94326	0.0250179	0.419132
G0S2	ENSG00000123689	-1.10206	-1.1034	3.82784	0.0250461	0.419297
KCNS2	ENSG00000156486	1.47549	1.50806	-0.554111	0.0250654	0.419312
PLCH1	ENSG00000114805	-1.11469	-1.11687	2.65327	0.0251197	0.419913
KLK11	ENSG00000167757	1.2347	1.23543	4.60533	0.0252305	0.421457
C5	ENSG00000106804	-1.47539	-1.4764	4.88096	0.0253093	0.422377
CSPG4P12	ENSG00000259295	1.04282	1.04349	3.79595	0.0253227	0.422377
RGS9BP	ENSG00000186326	1.17061	1.17671	0.911288	0.0254195	0.42325
HCG2040054	ENSG00000235760	-1.35062	-1.37528	-0.468656	0.0254302	0.42325
GAB2	ENSG00000033327	1.12959	1.12993	4.93431	0.0254306	0.42325
CTC-260E6.4	ENSG00000280079	-1.27708	-1.28498	1.19336	0.0255646	0.425116
ULK4P3	ENSG00000178081	1.36036	1.38154	-0.532669	0.02558	0.425116
VWA1	ENSG00000179403	-1.03331	-1.03348	6.32856	0.0257943	0.428366
RP11-720L2.2	ENSG00000265477	1.22728	1.24252	-0.205503	0.0259308	0.43032
RP11-527N22.2	ENSG00000253746	-1.40573	-1.42958	-0.127184	0.0259815	0.43049
FITM1	ENSG00000139914	1.21906	1.23341	-0.0964458	0.0259945	0.43049
GRIK4	ENSG00000149403	-1.35324	-1.36551	0.694113	0.0259977	0.43049
FOXE1	ENSG00000178919	-1.35539	-1.37473	-0.00554791	0.0260763	0.431173
RP11-85I17.2	ENSG00000279347	-1.46918	-1.50137	-0.212777	0.0260767	0.431173
PSORS1C1	ENSG00000204540	1.13918	1.14212	2.14107	0.0261382	0.431877
ESPN	ENSG00000187017	-1.15341	-1.15706	2.33957	0.0261875	0.432219
TNFAIP8L2	ENSG00000163154	-1.46335	-1.49497	-0.361255	0.0261968	0.432219
RP11-549L6.2	ENSG00000214067	1.30116	1.31372	0.194009	0.0263115	0.433798
SERPINB7	ENSG00000166396	-1.59024	-1.59724	2.07489	0.0263799	0.434612
HIST1H2AK	ENSG00000275221	-1.17062	-1.17415	2.27744	0.0264151	0.434877
FBXL22	ENSG00000197361	1.2777	1.28501	0.815456	0.0265282	0.436424
CSPG4P11	ENSG00000259726	1.11634	1.11743	3.24957	0.0265804	0.436938
CDKN1C	ENSG00000129757	1.05886	1.05938	4.17161	0.0265977	0.436938
SELENOP	ENSG00000250722	1.09059	1.09066	7.23998	0.0266581	0.437615
FPR2	ENSG00000171049	-1.40063	-1.4173	0.68845	0.0266781	0.437628
ALDH7A1P1	ENSG00000251400	1.11704	1.12131	1.23006	0.0267045	0.437747
ADAMTS14	ENSG00000138316	-1.34777	-1.36502	0.418248	0.0267336	0.4379
PAK6	ENSG00000137843	-1.13283	-1.1369	1.98359	0.0267658	0.4379
PCSK6	ENSG00000140479	-1.07317	-1.07375	4.38394	0.0267714	0.4379
TACR2	ENSG00000075073	1.48417	1.51364	-0.602422	0.0268398	0.438704
AIM1L	ENSG00000176092	-1.51284	-1.51748	3.09887	0.0268732	0.438936
RP11-360F5.3	ENSG00000249685	-1.12922	-1.13745	0.661065	0.0269152	0.439307
TMEM26	ENSG00000196932	-1.1236	-1.1271	2.0573	0.0269392	0.439384
ADAMTS9-AS1	ENSG00000241158	1.23146	1.24172	0.864743	0.0269678	0.439537
SEMA6A	ENSG00000092421	1.13549	1.1359	4.65395	0.0269931	0.439635
RP11-574K11.27	ENSG00000270808	1.37373	1.39488	-0.476308	0.0270293	0.439911
SLC26A4	ENSG00000091137	-1.31343	-1.3147	4.0062	0.027087	0.440536
PCNA	ENSG00000132646	-1.06266	-1.06284	6.20726	0.0271653	0.441401
RP11-568N6.1	ENSG00000260101	1.31649	1.3291	0.0494236	0.0271789	0.441401
NPY1R	ENSG00000164128	1.22244	1.22406	2.59432	0.027336	0.443637
LRRC66	ENSG00000188993	-1.2928	-1.30663	0.374719	0.0273631	0.44376
PLA2G6	ENSG00000184381	1.04585	1.04626	4.47326	0.0274358	0.444624
VDAC1	ENSG00000213585	-0.970909	-0.970964	7.63928	0.0274958	0.445144
HOXD1	ENSG00000128645	1.27906	1.28926	0.354044	0.0275069	0.445144
CEACAM1	ENSG00000079385	-1.14297	-1.14311	6.84945	0.0276307	0.446829
SERPINA4	ENSG00000100665	-2.55662	-2.83683	-1.34183	0.0277068	0.447049
NCCRP1	ENSG00000188505	-1.35803	-1.37402	0.862607	0.0277111	0.447049
MS4A14	ENSG00000166928	-1.86801	-1.91263	-0.560559	0.0277147	0.447049
SAMD12-AS1	ENSG00000281641	1.25683	1.27029	0.1459	0.0277226	0.447049
RP11-527F13.1	ENSG00000231842	-1.23964	-1.25226	0.28901	0.0277596	0.447329
ZNF552	ENSG00000178935	0.977906	0.978059	5.79071	0.0278034	0.44739
PHLDA1	ENSG00000139289	-1.31995	-1.32012	6.70575	0.0278079	0.44739
SP2-AS1	ENSG00000234494	-1.12567	-1.13162	1.18859	0.0278222	0.44739
GPC3	ENSG00000147257	1.18437	1.18945	1.33781	0.0279884	0.449746
WISP1	ENSG00000104415	-1.27335	-1.27659	2.49379	0.0280831	0.450951
GRAMD1C	ENSG00000178075	1.03839	1.03896	3.94829	0.0281181	0.451195
CPB1	ENSG00000153002	-1.39134	-1.39981	1.55852	0.0281538	0.45145
RP11-381E24.1	ENSG00000241634	-1.23029	-1.25029	-0.176	0.0284952	0.456387
RAC2	ENSG00000128340	-1.2687	-1.27747	1.20188	0.0285017	0.456387
CXCL10	ENSG00000169245	-1.26222	-1.26986	1.00204	0.0286137	0.457859
RP11-876N24.3	ENSG00000280153	-1.36445	-1.37708	0.685545	0.0287393	0.459546
AC074286.1	ENSG00000213963	-1.10836	-1.11437	1.25585	0.0287617	0.459583
A2ML1	ENSG00000166535	-1.43933	-1.44232	3.45038	0.0288199	0.460191
SLA2	ENSG00000101082	1.26787	1.27437	1.01654	0.0288911	0.461004
AC005262.3	ENSG00000267139	-1.4608	-1.48123	0.323425	0.0289676	0.461657
RP11-20I20.1	ENSG00000251639	1.30186	1.31842	-0.22481	0.0289725	0.461657
RP11-481C4.2	ENSG00000279089	1.03481	1.03577	3.22332	0.0290714	0.462911
MTSS1	ENSG00000170873	-1.01041	-1.01069	5.73605	0.0292894	0.466057
FAM86EP	ENSG00000251669	-1.06827	-1.07238	1.72138	0.0293934	0.467386
RP11-467H10.1	ENSG00000213542	1.31276	1.32382	0.252682	0.0294488	0.46794
DTX3	ENSG00000178498	1.02956	1.02995	4.44795	0.0294719	0.467982
SLC29A4	ENSG00000164638	-1.21105	-1.21539	1.92171	0.0296645	0.470713
PANX2	ENSG00000073150	1.09949	1.10144	2.39574	0.0298577	0.47345
ATP8B4	ENSG00000104043	-1.16472	-1.16755	2.18682	0.0303921	0.48127
CMTM1	ENSG00000089505	-1.37859	-1.40084	-0.291477	0.030404	0.48127
MRC2	ENSG00000011028	-1.017	-1.01719	6.16976	0.0304142	0.48127
SLC4A4	ENSG00000080493	-1.18689	-1.18695	7.8403	0.0305282	0.482738
RN7SKP110	ENSG00000222078	1.3552	1.37259	-0.25313	0.0306112	0.483414
PDZRN4	ENSG00000165966	1.17027	1.17308	2.37915	0.0306133	0.483414
SDPR	ENSG00000168497	1.06066	1.06129	3.94762	0.0307594	0.485387
FAM169B	ENSG00000283597	1.6313	1.67313	-0.721876	0.0308951	0.48719
RGS14	ENSG00000169220	-1.13157	-1.13382	2.72699	0.0309933	0.488402
CTD-2024I7.18	ENSG00000273557	-1.29506	-1.30895	0.448273	0.0310898	0.489584
U2	ENSG00000277903	1.09924	1.1034	1.3637	0.0311659	0.490444
RP11-307C12.11	ENSG00000232093	-1.4031	-1.43448	-0.412257	0.0312529	0.491474
C3ORF67	ENSG00000163689	-1.24537	-1.25451	1.18297	0.0312746	0.491477
SNORD89	ENSG00000212283	1.37835	1.39984	-0.226041	0.0313276	0.491971
IL2RA	ENSG00000134460	-1.39038	-1.40727	0.416638	0.0313731	0.492347
ZFP42	ENSG00000179059	-1.36671	-1.39495	-0.31719	0.0314286	0.492492
RP11-1084J3.3	ENSG00000250767	1.77857	1.84421	-1.1708	0.0314409	0.492492
MANF	ENSG00000145050	-1.03177	-1.03212	5.37697	0.0314617	0.492492
AC004510.3	ENSG00000267308	1.4878	1.51405	-0.614314	0.0314989	0.492492
PLN	ENSG00000198523	1.27393	1.27829	1.69711	0.0315033	0.492492
CAPN9	ENSG00000135773	-1.24406	-1.25908	0.263106	0.0315119	0.492492
LINC01480	ENSG00000270164	1.27216	1.28708	0.0762523	0.0315657	0.492897
RP11-337N6.3	ENSG00000280374	-1.73682	-1.79971	-0.81636	0.031581	0.492897
S100A9	ENSG00000163220	-2.48437	-2.48902	5.0296	0.0316156	0.4931
CAPNS2	ENSG00000256812	1.29785	1.30324	1.31546	0.0317869	0.495432
RP11-426L16.9	ENSG00000261595	1.37945	1.40158	-0.296116	0.0318259	0.495703
HPDL	ENSG00000186603	-1.32868	-1.34719	0.175541	0.0318522	0.495773
RNASE1	ENSG00000129538	-1.14951	-1.15091	3.54503	0.0319411	0.496758
RP11-417L19.5	ENSG00000279283	1.10915	1.11108	2.35195	0.031959	0.496758
CTD-2036P10.6	ENSG00000274403	1.39203	1.41399	-0.484901	0.0321143	0.498832
RP3-510D11.4	ENSG00000281937	-1.3285	-1.35559	-0.0295055	0.0321529	0.49885
CTD-2517M22.17	ENSG00000265393	-1.36001	-1.38643	-0.547291	0.0321592	0.49885
ARG2	ENSG00000081181	1.25145	1.25184	5.12448	0.0322071	0.499254
MIR223	ENSG00000274536	-1.54896	-1.59565	-0.588122	0.0322707	0.499765
MMP26	ENSG00000167346	1.30637	1.31713	0.825033	0.0322839	0.499765
USP46-AS1	ENSG00000248866	-1.16855	-1.17584	1.0448	0.0323931	0.501116
SLC4A5	ENSG00000188687	-1.10306	-1.10868	1.24931	0.032433	0.501393
ATP2A3	ENSG00000074370	1.16662	1.167	4.90507	0.0324896	0.501928
LINC00222	ENSG00000203801	1.06061	1.06253	2.19611	0.0325597	0.502154
GUCY1A3	ENSG00000164116	-1.19758	-1.1977	6.8184	0.0325682	0.502154
CCNF	ENSG00000162063	-1.145	-1.1458	4.32116	0.0325702	0.502154
RP11-93I21.3	ENSG00000261083	-1.53251	-1.56753	-0.434183	0.0326259	0.502673
SYNM	ENSG00000182253	1.2281	1.22817	7.60258	0.0326684	0.502987
FAM72B	ENSG00000188610	-1.21225	-1.22433	0.558149	0.0327255	0.503526
B3GNT7	ENSG00000156966	-1.30974	-1.31222	3.60873	0.0327854	0.503835
MARS2	ENSG00000247626	-1.04111	-1.04243	3.25729	0.0327897	0.503835
RP11-430K21.2	ENSG00000224067	-1.35883	-1.3854	-0.385107	0.0328743	0.504795
RP11-611O2.5	ENSG00000257181	-1.3315	-1.35815	-0.533271	0.0329138	0.505062
LRRC25	ENSG00000175489	-1.31522	-1.32565	0.820025	0.0329904	0.505897
C20ORF27	ENSG00000101220	-1.13511	-1.13682	3.08352	0.0330247	0.506084
F12	ENSG00000131187	-1.14905	-1.15909	0.95429	0.0330479	0.506099
CTD-2566J3.1	ENSG00000258837	1.39922	1.43041	-0.398275	0.0331481	0.507196
ADTRP	ENSG00000111863	-1.2017	-1.21173	0.592464	0.033164	0.507196
CKB	ENSG00000166165	-1.14858	-1.14872	6.56625	0.0332027	0.507352
AVPI1	ENSG00000119986	1.11629	1.11703	3.80989	0.0332187	0.507352
CTD-2315E11.1	ENSG00000259685	-1.41018	-1.44915	-0.567956	0.0332587	0.507623
PCK2	ENSG00000100889	-1.03029	-1.03122	3.85518	0.0332938	0.507819
CORO2A	ENSG00000106789	-1.00701	-1.00722	6.02395	0.0334535	0.509914
CTC-295J13.3	ENSG00000248109	-1.62832	-1.65945	-0.00457844	0.0335766	0.511449
AC012074.2	ENSG00000235072	-1.18453	-1.18966	1.45133	0.0336604	0.512383
TMPRSS7	ENSG00000176040	1.40919	1.43417	-0.583678	0.0336915	0.512515
RP3-453I5.2	ENSG00000218730	1.38679	1.40532	-0.189662	0.0339594	0.516071
GPRIN1	ENSG00000169258	-1.12459	-1.1284	2.10148	0.0339705	0.516071
ANXA9	ENSG00000143412	-1.26945	-1.29214	-0.234828	0.0340138	0.516384
RP11-546M4.1	ENSG00000213896	1.38485	1.40527	-0.243666	0.0340818	0.517074
RP4-784A16.3	ENSG00000225030	-1.54382	-1.60279	-0.754997	0.0341446	0.517682
RP11-517B11.7	ENSG00000261167	-1.02786	-1.02958	2.70835	0.0342455	0.518866
CYP4Z1	ENSG00000186160	-1.20567	-1.22057	0.211684	0.0342734	0.518946
RP5-1136G13.2	ENSG00000273314	-1.19515	-1.20901	0.195744	0.034347	0.519715
MIR99A	ENSG00000207638	1.48391	1.51991	-1.06074	0.0343928	0.520063
RP1-168L15.5	ENSG00000261420	1.21717	1.22667	0.436701	0.0346498	0.523602
SHB	ENSG00000107338	-1.03377	-1.03452	4.1161	0.0347905	0.525381
HS6ST2	ENSG00000171004	-1.21049	-1.21732	1.18496	0.0348857	0.526362
RP11-27I1.4	ENSG00000214654	-1.12908	-1.13328	1.71693	0.0349017	0.526362
KDM5DP1	ENSG00000277438	1.47969	1.51108	-0.817155	0.0350442	0.528162
FADD	ENSG00000168040	-0.990355	-0.990905	4.38736	0.0351105	0.528632
CROCCP4	ENSG00000227684	1.39438	1.42781	-0.775099	0.0351216	0.528632
PIF1	ENSG00000140451	-1.14262	-1.14652	2.10583	0.0352758	0.530602
ZNF860	ENSG00000197385	-1.06443	-1.06584	3.07744	0.0354113	0.532044
SIRPA	ENSG00000198053	-0.995588	-0.99619	4.35857	0.0354183	0.532044
CXCL8	ENSG00000169429	-1.38908	-1.38929	6.76642	0.0356429	0.535066
CSNK1G2-AS1	ENSG00000180846	1.27829	1.30277	-0.546513	0.0356737	0.535175
RP3-395M20.7	ENSG00000225931	1.17725	1.18153	1.51718	0.0357038	0.535275
ENTHD1	ENSG00000176177	-1.49658	-1.53424	-0.613111	0.0357959	0.536304
RP11-617F23.1	ENSG00000259291	-1.18789	-1.18843	4.67475	0.0358338	0.53652
RASSF10	ENSG00000189431	1.10581	1.10949	1.49206	0.0360928	0.540043
SLC17A4	ENSG00000146039	-1.89486	-2.00662	-0.974775	0.0363959	0.544221
RN7SL68P	ENSG00000242020	-1.40166	-1.42505	0.015412	0.0364237	0.54428
FAM221B	ENSG00000204930	1.16102	1.16729	0.73146	0.0368148	0.549765
RP11-700H6.1	ENSG00000247011	1.0647	1.06807	1.56454	0.0369137	0.550881
FGF17	ENSG00000158815	1.22257	1.22956	0.73995	0.0369536	0.550917
CIDEB	ENSG00000136305	-1.16314	-1.16876	1.61638	0.0369644	0.550917
PITPNM3	ENSG00000091622	-0.996009	-0.996538	4.70895	0.0370476	0.551797
LRRC17	ENSG00000128606	-1.13735	-1.14538	0.65632	0.0372131	0.553861
MSMO1	ENSG00000052802	-1.10964	-1.10992	5.98245	0.0372347	0.553861
MAGEL2	ENSG00000254585	1.34581	1.37459	-0.540886	0.0372862	0.554264
TNRC18P1	ENSG00000249661	1.08979	1.0927	1.8039	0.0374069	0.555547
STAG3	ENSG00000066923	1.00968	1.01039	3.60981	0.0374334	0.555547
PSMB8-AS1	ENSG00000204261	-1.10215	-1.10852	1.35905	0.0374455	0.555547
XRCC3	ENSG00000126215	-1.05302	-1.05385	4.11282	0.0374884	0.555822
CORO2B	ENSG00000103647	-1.25348	-1.25813	2.01759	0.0375443	0.556289
CTA-217C2.2	ENSG00000273243	-1.13149	-1.13583	1.72002	0.0378247	0.56008
AC129778.2	ENSG00000184906	-1.32537	-1.34712	-0.000633639	0.0380593	0.562962
CTA-363E6.7	ENSG00000260934	-1.21797	-1.22085	2.55719	0.0380812	0.562962
TFEC	ENSG00000105967	-1.50804	-1.51678	1.22758	0.0380933	0.562962
MYH11	ENSG00000133392	1.232	1.23201	9.63551	0.0381785	0.563856
MYO19	ENSG00000278259	-0.982513	-0.982647	6.45508	0.0384151	0.566982
LY6K	ENSG00000160886	1.11727	1.12177	1.6369	0.038636	0.569875
TMC5	ENSG00000103534	-1.26385	-1.26393	7.89965	0.0386974	0.570412
RP11-131L12.3	ENSG00000275759	-1.25098	-1.27285	-0.244736	0.0388437	0.572198
CCNO	ENSG00000152669	-1.20193	-1.21125	0.945467	0.0392078	0.577003
U1	ENSG00000270722	1.29645	1.31413	-0.284433	0.0392204	0.577003
SLC5A1	ENSG00000100170	-1.4042	-1.40486	5.05307	0.039317	0.578051
ROR2	ENSG00000169071	1.05197	1.05222	5.35973	0.0393853	0.578682
RP11-863P13.4	ENSG00000205037	1.46415	1.49157	-0.612337	0.0395114	0.580162
SOX21	ENSG00000125285	-1.13054	-1.13836	1.04719	0.0396293	0.581201
FGB	ENSG00000171564	-1.65523	-1.67594	1.90074	0.039657	0.581201
KLF3-AS1	ENSG00000231160	1.05271	1.05376	3.2146	0.0396586	0.581201
DUSP23	ENSG00000158716	-1.11723	-1.11864	3.58016	0.0397582	0.581914
CTD-2267D19.3	ENSG00000266208	-1.10475	-1.10813	2.03474	0.0397582	0.581914
RP11-1191J2.2	ENSG00000242686	1.42237	1.44928	-0.651579	0.0398536	0.582935
CYP2U1	ENSG00000155016	0.968138	0.968467	4.63247	0.0398901	0.583096
P2RY10	ENSG00000078589	1.37238	1.38607	0.138783	0.0400842	0.585558
P2RX7	ENSG00000089041	1.07665	1.07829	2.55035	0.0402892	0.58816
LINC00624	ENSG00000278811	1.32144	1.33779	-0.234205	0.0403139	0.58816
RPE65	ENSG00000116745	1.32706	1.36346	-0.833621	0.0403473	0.588271
ACTA2	ENSG00000107796	1.20116	1.20124	7.48503	0.0404096	0.588804
CCDC80	ENSG00000091986	1.12982	1.13026	4.72964	0.0405671	0.589518
LRR1	ENSG00000165501	-1.02243	-1.02382	3.15561	0.0405765	0.589518
MINA	ENSG00000170854	-0.960527	-0.960835	5.17099	0.0405962	0.589518
ARHGAP20	ENSG00000137727	1.08822	1.08905	3.57231	0.0406014	0.589518
RP11-424C20.2	ENSG00000256663	-1.459	-1.49845	-0.521683	0.0406109	0.589518
PDPN	ENSG00000162493	-1.01992	-1.02064	4.32444	0.0406378	0.589518
PRUNE2	ENSG00000106772	1.06707	1.06712	8.00067	0.0406395	0.589518
HMGB3	ENSG00000029993	1.1137	1.11397	5.3546	0.0406752	0.589661
TMPRSS3	ENSG00000160183	1.12967	1.1355	1.18951	0.0407878	0.590919
RP11-333O1.1	ENSG00000261117	-1.5139	-1.57625	-0.696046	0.040902	0.592197
ZNF730	ENSG00000183850	-1.19739	-1.21621	-0.0927569	0.0409591	0.592647
AC005593.2	ENSG00000279584	1.33016	1.35336	-0.574454	0.0410157	0.593091
PLAG1	ENSG00000181690	1.07352	1.07504	2.84541	0.041066	0.593441
C4ORF19	ENSG00000154274	-1.14423	-1.14664	2.9366	0.0412069	0.595101
CTD-2047H16.3	ENSG00000280248	-1.0879	-1.09136	2.01382	0.0413204	0.596363
RP11-305L7.3	ENSG00000237422	-1.31357	-1.34597	-0.729671	0.041351	0.596427
RP11-562I5.1	ENSG00000283312	-1.4681	-1.51068	-0.726016	0.0414389	0.597317
EIF5A	ENSG00000132507	-0.986603	-0.986719	6.77756	0.041658	0.600096
RGCC	ENSG00000102760	1.00033	1.00066	4.73745	0.0416906	0.600187
U91328.19	ENSG00000272462	1.0277	1.02913	2.66405	0.0419633	0.603732
MKRN7P	ENSG00000225849	-1.21114	-1.22974	-0.0556791	0.0421886	0.606177
CYBRD1	ENSG00000071967	0.965302	0.965384	6.64323	0.0422011	0.606177
RGS20	ENSG00000147509	-1.18072	-1.1884	1.12096	0.0422129	0.606177
CLDN4	ENSG00000189143	-1.06599	-1.06606	7.79594	0.0424719	0.609511
RP11-325K4.3	ENSG00000261270	1.10891	1.11227	1.65217	0.0425631	0.610436
LILRB3	ENSG00000204577	-1.32992	-1.3514	0.0215868	0.0426788	0.611712
PAK1IP1	ENSG00000111845	-1.00234	-1.00273	4.82479	0.0427186	0.611897
TCN1	ENSG00000134827	-1.54749	-1.55113	3.39909	0.0428588	0.613521
HLA-DOA	ENSG00000204252	-1.22402	-1.23017	1.29202	0.0429786	0.61485
RP11-273B20.1	ENSG00000256967	1.24319	1.26215	-0.355846	0.0430813	0.615933
RN7SL449P	ENSG00000242889	1.0555	1.06201	0.727085	0.0431151	0.616006
INHA	ENSG00000123999	-1.27644	-1.29973	-0.353586	0.0431404	0.616006
DNM1P35	ENSG00000246877	1.19691	1.21057	-0.0172458	0.0432062	0.616559
DDIT4	ENSG00000168209	-1.00867	-1.00874	7.44722	0.0435167	0.620602
EVA1C	ENSG00000166979	0.983566	0.983793	5.312	0.0440025	0.627138
SLC43A1	ENSG00000149150	1.00653	1.00697	4.35025	0.0440496	0.627418
RP5-991G20.2	ENSG00000259209	-1.49157	-1.51397	-0.00932165	0.0440795	0.627453
SDR16C5	ENSG00000170786	-1.21951	-1.22886	1.25356	0.0441747	0.628416
FCER1G	ENSG00000158869	-1.11309	-1.1188	1.35856	0.0442581	0.62921
POLB	ENSG00000070501	-1.14244	-1.14266	6.13643	0.0442967	0.629367
RP4-694B14.8	ENSG00000278383	-1.38686	-1.416	-0.335173	0.0443303	0.629452
AC005753.1	ENSG00000278925	-1.21631	-1.22925	0.311233	0.0444428	0.630656
PRPF3	ENSG00000117360	0.93535	0.935421	6.78621	0.0445089	0.631008
EPN3	ENSG00000049283	-1.05007	-1.05115	3.67574	0.0445229	0.631008
SRPX	ENSG00000101955	-1.10877	-1.11204	2.59977	0.0446707	0.63271
RP11-554D13.1	ENSG00000249951	1.35483	1.38707	-0.883578	0.0449768	0.636651
IGFBP2	ENSG00000115457	-0.965641	-0.965833	6.02161	0.0450139	0.63678
CTD-2008P7.9	ENSG00000267259	1.10837	1.11171	1.77552	0.0451088	0.637728
SMAGP	ENSG00000170545	-1.00155	-1.00269	3.48999	0.0452837	0.639805
TEX15	ENSG00000133863	-1.46997	-1.50813	-0.430576	0.0454868	0.642275
XXYLT1	ENSG00000173950	-0.996755	-0.997635	3.72855	0.0457146	0.645093
KIAA1211	ENSG00000109265	1.1659	1.17064	1.41495	0.0458176	0.646148
BHLHE40-AS1	ENSG00000235831	-1.17637	-1.19181	0.0519873	0.0458556	0.646283
NDUFA4L2	ENSG00000185633	-1.1371	-1.14105	1.93396	0.0458839	0.646283
POP5	ENSG00000167272	-1.00016	-1.00103	3.82065	0.0459748	0.647057
WFDC13	ENSG00000168634	-1.40923	-1.46648	-0.924207	0.0459956	0.647057
MUC5AC	ENSG00000215182	-1.97231	-1.97393	7.47597	0.0460991	0.648115
PDGFRA	ENSG00000134853	-1.17126	-1.17168	5.20777	0.0465572	0.653841
BOK	ENSG00000176720	-0.980594	-0.981103	4.63016	0.0465807	0.653841
RP11-16P6.1	ENSG00000261428	-1.11711	-1.12119	1.81741	0.0465924	0.653841
RP1-167G20.1	ENSG00000248150	-1.25769	-1.27513	-0.20593	0.0466659	0.654471
MTUS2	ENSG00000132938	-1.22708	-1.23879	0.470414	0.0468476	0.65634
RP11-832A4.7	ENSG00000280032	-1.04603	-1.05003	1.85058	0.0468568	0.65634
PLEK	ENSG00000115956	-1.27584	-1.28013	1.88059	0.0469443	0.656946
TPPP	ENSG00000171368	1.09062	1.09266	2.51233	0.0469576	0.656946
SERPINE2	ENSG00000135919	-1.26706	-1.26716	7.2564	0.0470002	0.657009
PBXIP1	ENSG00000163346	0.959367	0.959459	6.52556	0.0470276	0.657009
SNORA31	ENSG00000252349	1.24177	1.25744	-0.0483617	0.0470616	0.657009
ZNF483	ENSG00000173258	0.991709	0.991983	4.97528	0.0470773	0.657009
CCT5	ENSG00000150753	-0.938136	-0.938178	7.91646	0.0471869	0.657449
MTCH2	ENSG00000109919	-0.925006	-0.925186	5.83035	0.0472024	0.657449
DCN	ENSG00000011465	1.2261	1.22648	5.28604	0.0472055	0.657449
TRGV10	ENSG00000211694	1.32641	1.34813	-0.593331	0.0472343	0.657449
GDPGP1	ENSG00000183208	-1.03142	-1.03284	3.21489	0.0472751	0.657449
BACH2	ENSG00000112182	0.993758	0.994093	4.88179	0.0472817	0.657449
RP11-61L23.2	ENSG00000253882	-1.18886	-1.19135	2.7114	0.0473316	0.657742
NT5E	ENSG00000135318	-1.22796	-1.22824	5.70981	0.0475079	0.65979
DDX55P1	ENSG00000270863	-1.38639	-1.40752	-0.0703695	0.0475426	0.659871
HNRNPA1P33	ENSG00000213412	-1.1941	-1.19799	2.04659	0.048492	0.672639
CCL16	ENSG00000275152	1.28721	1.30816	-0.335145	0.0485632	0.672815
ST3GAL6	ENSG00000064225	-1.0183	-1.01932	3.46858	0.0485637	0.672815
OR51A8P	ENSG00000197984	1.29274	1.30925	0.202488	0.0485983	0.672887
KLB	ENSG00000134962	-1.22446	-1.24483	-0.186629	0.0487099	0.673414
2001-12-01	ENSG00000173077	1.55332	1.58896	-0.786225	0.0487111	0.673414
RRS1	ENSG00000179041	-1.08617	-1.08881	2.42532	0.0487498	0.673414
RASGRF1	ENSG00000058335	-1.42339	-1.45645	-0.566641	0.0487604	0.673414
MIPEPP1	ENSG00000225358	1.31885	1.33348	-0.108076	0.048784	0.673414
HIST1H3H	ENSG00000278828	-1.14091	-1.1415	4.8014	0.0489539	0.67535
AURKAPS2	ENSG00000230165	1.19181	1.20427	0.227203	0.0491511	0.677661
RP11-467I20.6	ENSG00000231440	-1.32865	-1.35043	0.0570924	0.0494378	0.680906
HMBS	ENSG00000256269	-1.01734	-1.01945	2.6593	0.0494461	0.680906
FIRRE	ENSG00000213468	-1.23163	-1.25159	0.0803471	0.0495505	0.681822
APOBR	ENSG00000184730	-1.2438	-1.26448	-0.387362	0.0495724	0.681822
RP11-305O6.3	ENSG00000250280	1.11373	1.11598	2.18573	0.0496818	0.682915
CYTH4	ENSG00000100055	-1.16145	-1.16489	2.0819	0.0499235	0.685825
HYAL3	ENSG00000186792	-1.03599	-1.04026	1.48034	0.0500278	0.686844
WDR62	ENSG00000075702	-1.03369	-1.03516	3.23399	0.0501518	0.688132
DBN1	ENSG00000113758	-0.973416	-0.973681	5.41395	0.0502323	0.688822
MXI1	ENSG00000119950	0.95075	0.950907	5.68992	0.0502767	0.689017
RP11-395B7.4	ENSG00000227053	-1.22918	-1.26168	-0.679541	0.0506337	0.693493
FANCB	ENSG00000181544	-1.15618	-1.16049	1.83606	0.0507662	0.694891
RNVU1-4	ENSG00000277610	1.19306	1.20767	-0.0568291	0.0510226	0.697982
CCNI2	ENSG00000205089	-1.27892	-1.29546	0.515968	0.0512152	0.700197
CRYZP1	ENSG00000233025	-1.3142	-1.34649	-0.611305	0.0513593	0.701624
UGT1A7	ENSG00000244122	-1.13676	-1.1413	1.80181	0.0513811	0.701624
CDA	ENSG00000158825	-1.33113	-1.36951	-0.303481	0.0518967	0.708051
RP11-373N22.3	ENSG00000247199	-1.14796	-1.16595	-0.083911	0.0519138	0.708051
HBA1	ENSG00000206172	1.14192	1.15356	0.232922	0.0520291	0.7092
RP11-50D9.4	ENSG00000282855	1.03432	1.03755	1.42384	0.0522545	0.711846
C17ORF99	ENSG00000187997	1.32034	1.34755	-0.643692	0.0522903	0.711909
RP11-996F15.6	ENSG00000273680	-1.1488	-1.15792	0.491724	0.0524972	0.7143
SLC45A1	ENSG00000162426	-1.22764	-1.24118	0.500246	0.0526264	0.715631
SPOCD1	ENSG00000134668	-1.12382	-1.12559	3.11287	0.0530776	0.721337
KCNJ8	ENSG00000121361	1.049	1.04949	4.29198	0.0532258	0.722921
PTMAP5	ENSG00000214182	-1.04143	-1.04468	1.9768	0.0533277	0.723874
U1	ENSG00000275405	1.08493	1.08681	2.37406	0.0534603	0.725242
ZNF732	ENSG00000186777	-1.17191	-1.18095	1.0437	0.0535671	0.726259
SERHL	ENSG00000172250	1.1988	1.20114	2.61734	0.0536887	0.727475
RP11-252A24.3	ENSG00000261079	1.09289	1.10143	0.422677	0.0537277	0.727572
TNFRSF1A	ENSG00000067182	-0.929502	-0.929674	6.01105	0.0537872	0.727946
SERPINA3	ENSG00000273259	-1.3379	-1.36698	-0.0596247	0.0538991	0.728989
CNTNAP2	ENSG00000174469	1.04261	1.04314	4.49028	0.0539581	0.728989
LINC01179	ENSG00000249500	-1.27554	-1.3076	-0.200695	0.0539602	0.728989
ADCYAP1	ENSG00000141433	1.51123	1.55065	-0.749057	0.0540978	0.730101
SMOC1	ENSG00000198732	1.092	1.09297	3.55488	0.0541065	0.730101
TAPT1-AS1	ENSG00000263327	-0.998022	-1.00034	2.31613	0.0542168	0.731158
RP3-510L9.1	ENSG00000247925	1.30777	1.33707	-0.798139	0.0543537	0.732571
PLP1	ENSG00000123560	1.25192	1.25582	1.80076	0.054464	0.733496
MLPH	ENSG00000115648	0.995587	0.995631	7.77536	0.0545052	0.733496
PROX1	ENSG00000117707	0.988407	0.990043	2.41587	0.0545188	0.733496
PRR29	ENSG00000224383	-1.3307	-1.36418	-0.724212	0.0547133	0.73568
RP11-44N21.1	ENSG00000257556	-1.08955	-1.09869	0.536535	0.0547692	0.735997
F8	ENSG00000185010	-1.02232	-1.02294	4.40122	0.0548083	0.736089
SCGN	ENSG00000079689	1.2672	1.28092	0.787009	0.054934	0.737344
THAP12P7	ENSG00000253919	-1.06632	-1.07311	1.06156	0.0550903	0.739006
BOLA2B	ENSG00000169627	-1.00646	-1.00824	2.90208	0.0552764	0.741067
TSPOAP1	ENSG00000005379	1.05181	1.05215	4.81002	0.0553978	0.742259
HLA-DRB5	ENSG00000198502	-1.05766	-1.06178	2.79939	0.0554327	0.742291
ADAM15	ENSG00000143537	-0.948547	-0.94867	6.65355	0.0555573	0.743522
MIR3609	ENSG00000266019	1.11546	1.11621	3.93644	0.0556052	0.743728
ABCB5	ENSG00000004846	1.43377	1.45708	-0.613469	0.0561352	0.750377
ROBO3	ENSG00000154134	1.14531	1.14658	3.43654	0.0562172	0.750824
UGT1A4	ENSG00000244474	-1.17839	-1.18525	1.41258	0.0563076	0.750824
SNORA11	ENSG00000221716	1.17969	1.19733	-0.394727	0.0563189	0.750824
ATP5J2-PTCD1	ENSG00000248919	1.21809	1.24957	-0.841561	0.0563216	0.750824
RP11-867G23.10	ENSG00000254510	1.34078	1.36361	-0.599572	0.0563332	0.750824
SCFD2	ENSG00000184178	-0.9591	-0.959613	4.51244	0.0564454	0.75188
CCDC85B	ENSG00000175602	-1.07453	-1.07635	2.8348	0.0566286	0.75388
ACKR1	ENSG00000213088	-1.56917	-1.59234	0.627216	0.056769	0.755309
FAM83H	ENSG00000180921	-0.958614	-0.95879	6.25603	0.0568338	0.755731
RP11-556H2.3	ENSG00000260479	1.19759	1.21631	-0.470469	0.056986	0.757313
RP11-29G8.3	ENSG00000261553	1.02476	1.02536	4.09605	0.0570724	0.75802
KCCAT211	ENSG00000231574	-1.14568	-1.15261	1.5784	0.0571215	0.758231
RP11-734I18.1	ENSG00000251129	1.69622	1.8319	-1.23683	0.0574237	0.761799
SCARA5	ENSG00000168079	1.29051	1.29105	4.78239	0.057496	0.762315
TMEM255B	ENSG00000184497	-1.00566	-1.00687	3.24343	0.0578962	0.766802
ACTA1	ENSG00000143632	1.2371	1.25288	-0.111252	0.0579017	0.766802
RP11-243M5.2	ENSG00000280200	1.2984	1.32448	-0.746732	0.0579808	0.767362
NOG	ENSG00000183691	1.14537	1.15684	0.297293	0.0580112	0.767362
PFN1	ENSG00000108518	-0.938886	-0.938978	6.9315	0.0581018	0.767666
CD5	ENSG00000110448	1.29318	1.30509	0.337808	0.0581181	0.767666
RADIL	ENSG00000157927	1.10845	1.11193	1.49037	0.0581351	0.767666
RP4-564F22.5	ENSG00000224635	-1.05191	-1.05672	1.36575	0.0584422	0.770837
DRICH1	ENSG00000189269	-1.33999	-1.36125	-0.210389	0.0584428	0.770837
PP14571	ENSG00000218416	-1.19214	-1.20461	0.255272	0.05854	0.771276
CCDC188	ENSG00000234409	-1.21129	-1.22755	-0.0217491	0.0585437	0.771276
CCDC28A	ENSG00000024862	0.961268	0.961763	4.0569	0.0586201	0.771838
U1	ENSG00000206828	1.12095	1.1269	0.838328	0.0587431	0.772721
RP11-74C1.2	ENSG00000223861	1.05523	1.05934	1.29935	0.0587576	0.772721
YEATS2-AS1	ENSG00000233885	-1.09472	-1.10822	-0.105568	0.0587889	0.772721
XPR1	ENSG00000143324	-0.940273	-0.940424	6.1361	0.0589006	0.773745
WTAPP1	ENSG00000255282	1.06155	1.06477	2.07704	0.059208	0.776707
RP11-298I3.4	ENSG00000258457	-1.17324	-1.1883	0.000113887	0.0592339	0.776707
RP11-460N11.2	ENSG00000197550	-1.23112	-1.25157	-0.122283	0.0592412	0.776707
TMEM206	ENSG00000065600	-1.02127	-1.02278	3.0301	0.0592623	0.776707
TRABD2B	ENSG00000269113	1.12492	1.1279	2.02943	0.0594886	0.778923
CTA-363E6.8	ENSG00000279747	-1.22133	-1.22451	2.38888	0.0594996	0.778923
TMEM5	ENSG00000118600	-0.949339	-0.949973	4.08052	0.0596959	0.781044
RP11-283G6.5	ENSG00000255750	-1.25315	-1.27865	-0.467289	0.0599206	0.783535
CHL1	ENSG00000134121	-1.04604	-1.04636	5.37855	0.0600037	0.784173
LIMS3	ENSG00000256977	1.02246	1.02341	3.25389	0.060189	0.786144
RP11-1109F11.5	ENSG00000271259	1.30621	1.33844	-0.823542	0.0602283	0.786207
RP11-283G6.4	ENSG00000256234	-1.20599	-1.23205	-0.594523	0.0603317	0.78673
CFI	ENSG00000205403	-1.07328	-1.07392	4.43592	0.0603373	0.78673
KPNA7	ENSG00000185467	-1.27187	-1.28868	0.300723	0.0605148	0.788205
PRIM1	ENSG00000198056	-1.03792	-1.03958	3.01307	0.0605196	0.788205
MSC	ENSG00000178860	-1.08388	-1.08742	1.87187	0.060615	0.788998
ZNF204P	ENSG00000204789	1.00774	1.00836	3.8228	0.0607359	0.789624
RP11-513I15.6	ENSG00000225339	-1.03919	-1.04036	3.36286	0.0608231	0.789624
KIAA0101	ENSG00000166803	-1.08768	-1.09221	1.5105	0.0608333	0.789624
TMEM98	ENSG00000006042	0.96563	0.965864	5.16929	0.060834	0.789624
NBPF13P	ENSG00000283342	1.40754	1.46323	-1.07764	0.0608361	0.789624
SGO2	ENSG00000163535	-1.0206	-1.02185	3.24907	0.0610193	0.791493
LIN37	ENSG00000267796	1.07879	1.08311	1.23657	0.0610612	0.791493
TSPO	ENSG00000100300	-0.958569	-0.958831	5.58476	0.0610842	0.791493
LINC01589	ENSG00000238120	-1.33328	-1.35808	-0.544852	0.0612922	0.793737
TPMT	ENSG00000137364	-0.946063	-0.946459	4.79477	0.0614667	0.795545
MIR155HG	ENSG00000234883	-1.2106	-1.21912	0.785391	0.0615178	0.795756
HHIP-AS1	ENSG00000248890	1.38613	1.40474	-0.260192	0.0616983	0.797638
RP11-242D8.3	ENSG00000267340	1.36394	1.3972	-0.976481	0.0617875	0.79834
RP11-44F14.8	ENSG00000262714	-1.15766	-1.16148	1.88602	0.0620471	0.80124
RP4-816N1.6	ENSG00000258325	1.21899	1.23783	-0.371909	0.0621391	0.801371
PIGW	ENSG00000277161	-1.03736	-1.03887	3.04143	0.0621604	0.801371
LINC00941	ENSG00000235884	-1.30649	-1.32789	-0.162412	0.0621796	0.801371
ITGB3	ENSG00000259207	-1.07864	-1.07959	3.79458	0.0621978	0.801371
RP11-429J17.5	ENSG00000254548	-1.15468	-1.17757	-0.669665	0.0628642	0.8095
RP11-120K24.4	ENSG00000269356	-1.20521	-1.22354	-0.0503355	0.0629686	0.810387
MIR3143	ENSG00000265565	1.26439	1.28721	-0.600859	0.06302	0.810592
TMEM136	ENSG00000181264	0.940069	0.940506	4.24235	0.0632292	0.812825
C1ORF132	ENSG00000203709	0.939085	0.93912	7.88374	0.0633117	0.812981
TNFRSF11A	ENSG00000141655	-0.992146	-0.992763	4.10066	0.0633126	0.812981
RBBP4P1	ENSG00000249485	1.04158	1.04312	2.67504	0.0634526	0.81432
KNTC1	ENSG00000184445	-1.01213	-1.01232	6.03763	0.0635312	0.814691
SHISA2	ENSG00000180730	1.0845	1.08783	1.65049	0.0635529	0.814691
GNB5	ENSG00000069966	0.934458	0.934657	5.38217	0.0636441	0.815403
AF127936.9	ENSG00000235609	1.02855	1.03008	2.70286	0.0638381	0.817429
FBXW10	ENSG00000171931	-1.0574	-1.06217	1.32411	0.0638747	0.817438
RP11-757G1.6	ENSG00000250508	1.1606	1.16956	0.254025	0.0643413	0.822949
ACSM3	ENSG00000005187	1.01154	1.01238	3.43617	0.0647326	0.827455
LAT2	ENSG00000086730	-1.05555	-1.05885	1.85355	0.0647661	0.827455
ZNF467	ENSG00000181444	-1.16382	-1.1768	0.513225	0.0649177	0.82821
RP11-369G6.2	ENSG00000268105	-1.18241	-1.21139	-0.652176	0.0649325	0.82821
IL9R	ENSG00000124334	-1.25323	-1.2733	-0.283131	0.0649341	0.82821
ZNF365	ENSG00000138311	-1.06948	-1.07213	2.19452	0.0650968	0.82982
CTLA4	ENSG00000163599	1.27867	1.29105	0.220677	0.0652522	0.831337
RP11-505K9.5	ENSG00000274677	1.04945	1.05569	0.735276	0.0655611	0.834806
KISS1R	ENSG00000116014	-1.20904	-1.22599	-0.0581227	0.0658606	0.837959
HILPDA	ENSG00000135245	-1.20464	-1.20575	3.81479	0.0658821	0.837959
BIRC3	ENSG00000023445	-1.02591	-1.02609	6.29031	0.0663677	0.84261
MNDA	ENSG00000163563	-1.51255	-1.56743	-0.976659	0.0663704	0.84261
IQCH	ENSG00000103599	-1.00846	-1.01075	2.59887	0.066375	0.84261
CFAP69	ENSG00000105792	0.953413	0.953876	4.10609	0.0663955	0.84261
NME5	ENSG00000112981	-1.08793	-1.09134	1.90947	0.0670338	0.850237
AHNAK2	ENSG00000185567	-1.00212	-1.00228	6.49795	0.0672524	0.852536
CHRNA7	ENSG00000175344	1.00761	1.00892	2.90855	0.0673359	0.853121
RP13-492C18.2	ENSG00000237268	1.08826	1.10397	-0.17049	0.0677397	0.857761
WDR76	ENSG00000092470	-1.04669	-1.04729	4.43004	0.0678691	0.858923
RP4-569M23.2	ENSG00000231119	-1.30519	-1.34715	-0.771825	0.0682285	0.862992
MTMR7	ENSG00000003987	1.10906	1.11712	0.566961	0.068533	0.866363
ERO1A	ENSG00000197930	-1.10623	-1.10634	7.07925	0.0686843	0.867796
ANKRD53	ENSG00000144031	1.16492	1.17966	-0.328753	0.0687916	0.868349
HESX1	ENSG00000163666	1.34948	1.37071	-0.421244	0.0688042	0.868349
FOXL1	ENSG00000176678	-1.10974	-1.11258	2.3923	0.0690386	0.870826
RP11-247L20.4	ENSG00000259071	1.09147	1.0973	0.845111	0.0690845	0.870922
ONECUT2	ENSG00000119547	-1.14002	-1.1422	3.20343	0.069427	0.874289
DCBLD1	ENSG00000164465	-0.938597	-0.93914	4.35185	0.0694301	0.874289
CD86	ENSG00000114013	-1.14243	-1.14654	1.73154	0.0694665	0.874289
SNORA60	ENSG00000199266	1.1177	1.13293	-0.313069	0.0698011	0.877837
CTD-2005H7.1	ENSG00000254731	1.08714	1.09923	-0.0670583	0.0698253	0.877837
MROH2A	ENSG00000185038	-1.23577	-1.26673	-0.898045	0.0699216	0.878563
SIRPB1	ENSG00000101307	-1.1753	-1.19534	-0.17854	0.0700597	0.879814
PABPC1L2B-AS1	ENSG00000226725	1.03898	1.0434	1.62044	0.0702548	0.881779
HTR7	ENSG00000148680	-1.28989	-1.31691	-0.359647	0.0704332	0.882694
RP11-564D11.3	ENSG00000255624	-1.10685	-1.1236	-0.120792	0.0704366	0.882694
RP11-560B16.5	ENSG00000254712	-1.20001	-1.22611	-0.380059	0.0704437	0.882694
C11ORF24	ENSG00000171067	-0.96764	-0.968798	3.38506	0.070564	0.883535
CYP2C8	ENSG00000138115	-1.14825	-1.16533	-0.0390005	0.0705884	0.883535
RN7SL12P	ENSG00000239553	-1.15699	-1.17322	0.110324	0.0706431	0.883736
RPL22L1	ENSG00000163584	-1.01346	-1.01391	4.96619	0.0707183	0.884155
U2AF1L4	ENSG00000161265	1.05299	1.05999	0.70139	0.0707541	0.884155
PRKDC	ENSG00000253729	-0.933437	-0.933454	9.25829	0.0708273	0.884455
AKR1C2	ENSG00000151632	1.14711	1.14769	4.68496	0.0708729	0.884455
RP11-775A1.2	ENSG00000254515	1.21843	1.2451	-0.812389	0.0708944	0.884455
SETP12	ENSG00000251609	-1.18969	-1.21304	-0.537566	0.0711095	0.885874
LFNG	ENSG00000106003	0.961801	0.96207	4.98948	0.071116	0.885874
S100A14	ENSG00000189334	-1.08266	-1.08294	5.72014	0.0711246	0.885874
TSEN2	ENSG00000154743	-0.955885	-0.956399	4.46745	0.0713078	0.887672
CTD-2235C13.3	ENSG00000271815	-1.35506	-1.3891	-0.661376	0.0714372	0.888786
PPM1K	ENSG00000163644	0.935499	0.935635	5.91032	0.0714752	0.888786
BRI3BP	ENSG00000184992	-0.973291	-0.973536	5.58683	0.0716271	0.889897
GJA5	ENSG00000265107	-1.26287	-1.27222	0.919796	0.0716426	0.889897
REP15	ENSG00000174236	-1.05132	-1.05631	1.24738	0.0717089	0.890236
CLVS2	ENSG00000146352	1.06326	1.06587	2.36317	0.0718399	0.891377
BCAP29	ENSG00000075790	-0.957193	-0.957415	5.61392	0.0720184	0.892684
HYAL1	ENSG00000114378	-1.03218	-1.03517	2.11277	0.0720369	0.892684
RP11-404G16.2	ENSG00000244062	-1.32807	-1.35923	-0.416161	0.0720626	0.892684
HOXA10-AS	ENSG00000253187	-1.06497	-1.07058	1.29064	0.0721332	0.893074
DNMT1	ENSG00000130816	-0.932682	-0.932805	6.50088	0.0722731	0.894321
FRMD1	ENSG00000153303	-1.26673	-1.3005	-0.713217	0.0723755	0.895
ALB	ENSG00000163631	-1.19803	-1.22062	-0.404993	0.0724397	0.895
RP1-28O10.1	ENSG00000227591	-1.26898	-1.30169	-0.841569	0.0724844	0.895
LINC01091	ENSG00000249464	-1.17781	-1.18914	0.540518	0.0724849	0.895
KIF6	ENSG00000164627	-1.22	-1.25069	-0.756808	0.0725844	0.895487
JAK3	ENSG00000105639	-1.04494	-1.04626	3.47342	0.0726408	0.895487
TIAM1	ENSG00000156299	-0.969556	-0.969986	5.11158	0.072642	0.895487
SLC38A11	ENSG00000169507	-1.10852	-1.1092	4.77948	0.0727698	0.896394
RP6-65G23.3	ENSG00000259153	-1.10365	-1.11985	-0.0416103	0.0728112	0.896394
PPA1	ENSG00000180817	-0.948156	-0.94825	6.92625	0.0728335	0.896394
MMP13	ENSG00000137745	1.47317	1.48253	1.28465	0.0729302	0.896742
MTND2P2	ENSG00000229954	1.20661	1.23167	-0.866407	0.0729624	0.896742
KCNQ2	ENSG00000075043	-1.19538	-1.20486	1.56601	0.0729796	0.896742
TRNP1	ENSG00000253368	-1.01398	-1.01478	3.92972	0.0731472	0.898316
CLIC5	ENSG00000112782	0.985228	0.989037	1.35243	0.073232	0.898874
RP11-815J4.6	ENSG00000256616	1.03114	1.03791	0.597435	0.0733337	0.899639
RP11-417L19.6	ENSG00000273568	-1.03825	-1.04659	0.672038	0.0734161	0.900166
AP1S3	ENSG00000152056	-0.950614	-0.951021	4.78566	0.0736959	0.903112
ARTN	ENSG00000117407	-1.08317	-1.08774	1.54167	0.0738192	0.904137
SLC2A1	ENSG00000117394	-0.972462	-0.972615	6.62093	0.0738926	0.90455
RPS3AP37	ENSG00000227583	1.12682	1.14007	-0.193263	0.0739789	0.905121
MIR145	ENSG00000276365	1.25397	1.27784	-0.602635	0.0741523	0.906756
LINC00854	ENSG00000236383	1.04403	1.05099	0.460167	0.0742161	0.906761
ZNF266	ENSG00000174652	0.908871	0.908991	6.06393	0.0742322	0.906761
CTD-2555A7.2	ENSG00000256982	1.12557	1.13525	0.285063	0.0743053	0.907132
RP11-734K23.9	ENSG00000277701	-1.09404	-1.09601	3.0591	0.0743544	0.907132
BPIFB2	ENSG00000078898	-1.46552	-1.48238	1.29507	0.0743818	0.907132
RP11-95G17.2	ENSG00000272472	-1.48007	-1.53979	-0.795628	0.0744902	0.907969
TP63	ENSG00000073282	-0.983863	-0.984074	6.16007	0.0745524	0.908242
E2F5	ENSG00000133740	-0.989194	-0.991591	2.26983	0.0746328	0.90868
OGFRP1	ENSG00000182057	-1.09055	-1.1016	0.497718	0.074668	0.90868
RP11-33A14.1	ENSG00000223930	1.19932	1.22135	0.00728512	0.0751235	0.913735
AF127936.7	ENSG00000281903	0.997472	1.001	1.55971	0.0752783	0.914758
U2	ENSG00000274432	1.03074	1.03462	1.31057	0.0752878	0.914758
RP11-540A21.2	ENSG00000245522	1.03283	1.03631	1.59022	0.0754299	0.915997
CIRBP-AS1	ENSG00000267493	-1.17122	-1.2073	-0.778193	0.0755164	0.91656
HSPE1P5	ENSG00000261395	-1.09673	-1.1103	0.362407	0.0756234	0.917371
IFIT2	ENSG00000119922	0.967356	0.967676	4.76813	0.0756701	0.917449
FMOD	ENSG00000122176	1.00096	1.00126	5.13904	0.0761963	0.923338
AZGP1P1	ENSG00000214313	1.05528	1.05717	2.58802	0.076409	0.925425
COL22A1	ENSG00000169436	-1.04792	-1.04971	3.12762	0.0768042	0.929659
PYHIN1	ENSG00000163564	1.0527	1.05752	1.0044	0.0768401	0.929659
RP11-567P19.1	ENSG00000275927	1.05683	1.06414	0.418839	0.076894	0.929819
OR7E47P	ENSG00000272724	1.10987	1.11577	0.991514	0.0770967	0.931776
TEPP	ENSG00000159648	1.19941	1.21957	-0.348153	0.077326	0.934053
CCDC160	ENSG00000203952	-1.16094	-1.17373	0.356804	0.0774045	0.934244
AP000654.4	ENSG00000269895	1.03258	1.0357	1.67689	0.0774316	0.934244
NRCAM	ENSG00000091129	-1.17387	-1.17566	3.59765	0.0774842	0.934244
CIT	ENSG00000122966	-0.986627	-0.987107	4.82939	0.0775056	0.934244
TBC1D17	ENSG00000104946	0.940648	0.940925	4.86681	0.0775969	0.934538
RP11-454E5.4	ENSG00000278126	1.0616	1.06673	0.902946	0.077612	0.934538
TCTEX1D1	ENSG00000152760	-1.29596	-1.34477	-0.959379	0.0776606	0.934631
EGF	ENSG00000138798	1.07277	1.07323	4.99848	0.077931	0.93739
ARPC5L	ENSG00000136950	-0.934829	-0.935284	4.6283	0.078246	0.94066
DOK2	ENSG00000147443	-1.16076	-1.17072	0.644213	0.0782944	0.94066
TLR2	ENSG00000137462	-0.978401	-0.979888	3.06456	0.0783265	0.94066
RP1-266L20.2	ENSG00000232640	1.19512	1.22009	-0.75853	0.0784314	0.941155
CTC-523E23.11	ENSG00000271109	1.08181	1.09091	0.354556	0.0784502	0.941155
RP11-492D6.3	ENSG00000258628	-1.23468	-1.24919	0.129833	0.0785534	0.94145
FCGR2B	ENSG00000072694	-1.10902	-1.11818	0.62957	0.0785573	0.94145
FBN2	ENSG00000138829	-1.05747	-1.05832	4.17335	0.0788852	0.944884
IL7R	ENSG00000168685	-1.26006	-1.26065	4.98866	0.0792166	0.948355
LINC00342	ENSG00000232931	-1.37575	-1.37621	6.06259	0.0795719	0.952023
EFNA4	ENSG00000243364	-0.993555	-0.995572	2.6168	0.0796065	0.952023
GALNT14	ENSG00000158089	-1.02504	-1.02707	2.7664	0.079741	0.953133
ORAI1	ENSG00000276045	-0.977631	-0.980174	2.38984	0.0798145	0.953512
C5ORF49	ENSG00000215217	1.14228	1.15948	-0.21884	0.0799496	0.954518
PPIAL4E	ENSG00000271567	-1.13554	-1.16016	-0.606723	0.0799824	0.954518
ATG2A	ENSG00000110046	0.954564	0.954699	5.97316	0.0801808	0.956178
RP11-477D19.2	ENSG00000235381	-1.00119	-1.00474	1.72191	0.0802053	0.956178
HOXA5	ENSG00000106004	1.0229	1.0242	2.86367	0.0802527	0.956243
AP001628.6	ENSG00000225218	-1.1169	-1.12747	0.462659	0.0804037	0.957543
ARRB1	ENSG00000137486	0.930077	0.930263	5.42343	0.0805041	0.958239
LENG9	ENSG00000275183	-1.00453	-1.00671	2.46842	0.0806822	0.959846
UAP1L1	ENSG00000197355	0.978139	0.978412	4.97733	0.0807233	0.959846
RP11-660L16.2	ENSG00000254682	1.0731	1.08269	0.249108	0.0809085	0.961547
2008-09-01	ENSG00000164402	-0.91438	-0.91452	6.26697	0.0811738	0.964198
AC006116.19	ENSG00000267298	1.03817	1.04613	0.490636	0.0812559	0.964671
HPGD	ENSG00000164120	-1.10237	-1.10316	4.63322	0.0814394	0.965848
ASPH	ENSG00000198363	-0.95943	-0.95954	6.72916	0.0814397	0.965848
AC159540.1	ENSG00000230606	-1.21347	-1.2139	5.59597	0.0815242	0.966347
ABCC2	ENSG00000023839	-0.986878	-0.988764	2.37841	0.0816093	0.966854
RGS5	ENSG00000143248	1.04919	1.04932	6.2154	0.081998	0.970955
TMOD1	ENSG00000136842	1.01355	1.0141	3.97878	0.0820966	0.971125
RP3-333H23.9	ENSG00000280216	1.11589	1.12772	-0.0325426	0.0821045	0.971125
BHLHE41	ENSG00000123095	-0.944555	-0.945132	4.38564	0.0821622	0.971125
WNT7A	ENSG00000154764	-1.0414	-1.04995	0.64745	0.0821826	0.971125
SLC50A1	ENSG00000169241	-0.954198	-0.954631	4.80257	0.0824902	0.974081
WNT7B	ENSG00000188064	-0.958615	-0.959608	3.91379	0.0825182	0.974081
RP11-116O18.3	ENSG00000267193	-1.1276	-1.1418	0.0688675	0.0828196	0.977135
VAV1	ENSG00000141968	-1.00722	-1.00893	2.91016	0.0830497	0.979342
MIR320A	ENSG00000208037	1.10089	1.1137	-0.123071	0.0831952	0.980551
C21ORF2	ENSG00000160226	0.955801	0.956387	3.8218	0.0834981	0.9827
CXORF36	ENSG00000147113	-0.976326	-0.977026	4.07057	0.0836029	0.9827
AC000089.3	ENSG00000235776	-1.10331	-1.12475	-0.325646	0.0836172	0.9827
REEP6	ENSG00000115255	-1.01523	-1.01832	1.99319	0.0836226	0.9827
WDR4	ENSG00000160193	-0.957557	-0.958332	3.89703	0.083659	0.9827
ITIH3	ENSG00000162267	1.42932	1.44151	0.497128	0.0836772	0.9827
RP11-318K15.2	ENSG00000254325	-1.09854	-1.10772	0.766159	0.0836789	0.9827
C5AR1	ENSG00000197405	-1.01425	-1.01613	2.69008	0.0839995	0.985957
AC114812.10	ENSG00000248705	-1.01875	-1.0243	1.3151	0.084166	0.987403
FAM131B	ENSG00000159784	-1.0813	-1.08792	1.43029	0.0842272	0.987613
ADGRB3	ENSG00000135298	1.04722	1.05055	1.72623	0.0843416	0.988447
BCO1	ENSG00000135697	1.07487	1.08618	0.00146417	0.0845495	0.989901
BORA	ENSG00000136122	-0.995508	-0.997549	2.66787	0.0845524	0.989901
ALDH1A3	ENSG00000184254	-0.937684	-0.937702	9.35188	0.0847007	0.990983
CCBE1	ENSG00000183287	1.01051	1.0126	2.28967	0.0847317	0.990983
CTD-2517M22.14	ENSG00000255182	-0.990445	-0.993836	1.57272	0.0848308	0.991633
NIPA2	ENSG00000140157	-0.914883	-0.915124	5.4581	0.08496	0.992636
GABRR2	ENSG00000111886	-0.99785	-1.00072	1.92003	0.0851261	0.994067
NPTX2	ENSG00000106236	-1.0006	-1.00211	3.79951	0.085374	0.996416
RSAD2	ENSG00000134321	-1.06838	-1.07028	2.77098	0.0854146	0.996416
RP11-345J18.2	ENSG00000274307	-1.14494	-1.16476	-0.316446	0.0854938	0.996455
OSER1	ENSG00000132823	0.923616	0.923728	6.16773	0.0855052	0.996455
KCTD7	ENSG00000243335	0.928011	0.928532	3.9614	0.0856765	0.997941
GTF3A	ENSG00000122034	-0.922911	-0.923129	5.59205	0.0857873	0.998722
RANBP1	ENSG00000099901	-0.93908	-0.939321	5.52251	0.0861333	1
C1QTNF7	ENSG00000163145	1.25744	1.26976	0.183532	0.0862185	1
RNU1-120P	ENSG00000199879	1.07567	1.08432	0.365399	0.0863156	1
ADAMTS3	ENSG00000156140	-0.964811	-0.965859	3.46948	0.0863801	1
SDC2	ENSG00000169439	0.948884	0.949022	5.83894	0.0869815	1
CTB-76P12.1	ENSG00000283413	-1.1047	-1.1135	0.784978	0.0870386	1
UNGP3	ENSG00000270343	-1.17499	-1.20038	-0.511537	0.0871176	1
CTC-526N19.1	ENSG00000277013	-1.01152	-1.01748	1.13279	0.0875133	1
SLC25A35	ENSG00000125434	-1.01046	-1.01532	1.34994	0.0875169	1
MOV10L1	ENSG00000073146	0.993029	0.995095	2.03667	0.087621	1
TCTN2	ENSG00000168778	0.94985	0.950223	4.56388	0.0876406	1
TLE6	ENSG00000104953	-1.09556	-1.11188	0.181792	0.0882759	1
AC017002.2	ENSG00000224959	-1.00872	-1.01143	2.19342	0.0885413	1
TSPAN12	ENSG00000106025	0.933372	0.933862	4.06716	0.0891714	1
KIF25-AS1	ENSG00000229921	-1.10587	-1.11306	1.08901	0.0891719	1
SLC2A3P2	ENSG00000185031	0.975284	0.977462	1.9387	0.089248	1
DYSF	ENSG00000135636	-0.954902	-0.955169	5.32503	0.0893147	1
RN7SL368P	ENSG00000239948	-1.13018	-1.1527	-0.331397	0.0896075	1
ITGAM	ENSG00000169896	-0.998641	-0.999769	3.46806	0.0897057	1
EML2-AS1	ENSG00000267757	-1.2419	-1.26707	-0.503372	0.0897208	1
NDRG2	ENSG00000165795	0.932834	0.933032	5.44781	0.0897914	1
DRD1	ENSG00000184845	1.08512	1.09672	0.0714129	0.0898933	1
HIST2H3D	ENSG00000183598	-0.998655	-0.999983	3.54282	0.0899577	1
RP11-274H2.3	ENSG00000240032	-1.10702	-1.11205	1.60404	0.0903823	1
PODXL2	ENSG00000114631	-0.981226	-0.982935	2.93176	0.0905167	1
C1ORF168	ENSG00000187889	1.02339	1.02575	2.2295	0.0907642	1
OR51A7	ENSG00000176895	1.24478	1.26979	-0.380163	0.0908866	1
FRMPD4	ENSG00000169933	1.11227	1.12692	-0.251659	0.0908934	1
RP11-15K3.1	ENSG00000236373	-1.17405	-1.19447	-0.123546	0.0909736	1
U2	ENSG00000274062	0.993443	0.997157	1.3452	0.0911421	1
MIR3136	ENSG00000265355	1.15538	1.17402	-0.460977	0.0912093	1
DNASE1L3	ENSG00000163687	1.38135	1.41308	-0.837719	0.0912359	1
NXPH4	ENSG00000182379	-1.13157	-1.15505	-0.408456	0.0912451	1
RNU1-100P	ENSG00000202125	1.10848	1.12662	-0.463946	0.0915717	1
CHD1L	ENSG00000131778	-0.933468	-0.93366	5.80232	0.0916044	1
GBP1	ENSG00000117228	0.918337	0.918637	4.71587	0.0917502	1
RNA5-8S5	ENSG00000278189	-1.35006	-1.38344	-0.476828	0.0921051	1
FIBIN	ENSG00000176971	1.12318	1.12847	1.63486	0.0921141	1
FAM167B	ENSG00000183615	-1.09541	-1.10259	0.814739	0.0921651	1
[truncated: 20,819 more rows]

## Sheet: 17AAGvsVEH_edgeR_FC_1.2
genes_symb	genes_ens	logFC	unshrunk.logFC	logCPM	PValue	FDR
ATP8A1	ENSG00000124406	1.44898	7.68295	145.048	9.10967e-10	2.07864e-05
CYSLTR2	ENSG00000152207	1.35821	3.76872	116.96	4.66947e-09	5.3274e-05
ZBTB16	ENSG00000109906	-1.1531	5.1212	109.669	7.55304e-09	5.74484e-05
FKBP5	ENSG00000096060	-0.955728	6.59828	95.2287	2.13904e-08	0.000122021
HSP90AA1	ENSG00000080824	0.984758	10.3076	80.9374	6.91264e-08	0.000315465
NPTX2	ENSG00000106236	-1.66122	3.79951	78.2875	9.19544e-08	0.000349703
FOLH1	ENSG00000086205	1.6079	7.12709	78.9972	2.68597e-07	0.000875548
SEC14L2	ENSG00000100003	-0.85516	4.96915	62.5665	4.15205e-07	0.00118427
RP11-388N2.1	ENSG00000233516	2.37359	3.31744	63.9278	4.96824e-07	0.00125961
ACPP	ENSG00000014257	1.69102	9.61413	72.4829	6.21433e-07	0.00141799
DUSP7	ENSG00000164086	-0.69722	4.40195	58.0598	6.87463e-07	0.00142605
FOLH1B	ENSG00000134612	1.49143	3.67447	57.0717	7.70989e-07	0.00146604
MTSS1	ENSG00000170873	-0.871949	5.73605	56.0926	8.65107e-07	0.00150607
LYVE1	ENSG00000133800	-0.986682	3.70959	55.5382	9.2405e-07	0.00150607
GALNT2	ENSG00000143641	-0.545074	6.97951	49.0561	2.07963e-06	0.00299135
MGP	ENSG00000111341	-1.03802	6.85761	50.9773	2.28775e-06	0.00299135
KRT16P2	ENSG00000227300	-1.21583	2.55271	48.1925	2.33116e-06	0.00299135
HSPH1	ENSG00000120694	0.826481	8.0851	48.101	2.35973e-06	0.00299135
HAS3	ENSG00000103044	-0.964913	4.82632	47.6187	2.51704e-06	0.00302283
MAP3K6	ENSG00000142733	-0.76235	5.7067	46.9979	2.73701e-06	0.0030667
AC144450.1	ENSG00000228613	1.40331	3.23847	46.7719	2.82236e-06	0.0030667
TNFSF15	ENSG00000181634	1.02728	6.07427	47.9293	3.10919e-06	0.00322479
NPNT	ENSG00000168743	0.649511	6.70776	44.7342	3.74189e-06	0.00364763
ADAMTS9	ENSG00000163638	-0.768865	7.96339	43.9881	4.15889e-06	0.00364763
ST13	ENSG00000100380	0.45565	7.378	43.9243	4.19686e-06	0.00364763
PPIB	ENSG00000166794	-0.551913	7.58424	43.8987	4.21225e-06	0.00364763
TMC1	ENSG00000165091	1.04565	2.72764	43.4965	4.46194e-06	0.00364763
HMGA2	ENSG00000149948	-1.08988	3.63465	43.4746	4.47601e-06	0.00364763
HSPA8	ENSG00000109971	0.931584	10.8807	43.7201	5.37678e-06	0.00407762
SLC30A4	ENSG00000104154	0.943646	5.81921	43.016	5.56194e-06	0.00407762
PART1	ENSG00000152931	1.21327	2.67682	41.8399	5.68032e-06	0.00407762
LRRC8A	ENSG00000136802	-0.494479	6.59234	41.7946	5.71847e-06	0.00407762
AC144450.2	ENSG00000203635	1.45234	3.94239	42.6953	6.34421e-06	0.00431549
CD59	ENSG00000085063	-0.680502	9.61665	40.8542	6.57973e-06	0.00431549
ATP12A	ENSG00000075673	2.7708	0.67719	41.3386	6.61943e-06	0.00431549
FSTL3	ENSG00000070404	-0.888824	5.50977	40.6269	7.10998e-06	0.00450654
CNR1	ENSG00000118432	-1.23396	2.15265	39.083	8.62523e-06	0.00528888
LPCAT1	ENSG00000153395	-0.580259	6.11182	38.9482	8.80785e-06	0.00528888
KLK6	ENSG00000167755	-1.61459	0.332967	38.1687	9.95306e-06	0.00582331
LAMA3	ENSG00000053747	-0.506402	7.85373	37.7892	1.05702e-05	0.00602978
SND1	ENSG00000197157	-0.471845	7.89341	37.384	1.12769e-05	0.00627598
RP11-400K9.4	ENSG00000237807	0.657333	3.65821	36.1364	1.38065e-05	0.00737761
GATS	ENSG00000239521	0.629384	4.48374	36.094	1.39029e-05	0.00737761
PPARD	ENSG00000112033	-0.616233	5.00746	35.6835	1.48772e-05	0.00761471
GMPPB	ENSG00000173540	-0.657529	5.06764	35.627	1.50172e-05	0.00761471
VDR	ENSG00000111424	-0.661219	4.17441	35.3075	1.5837e-05	0.00785583
EREG	ENSG00000124882	-1.2774	2.94981	34.8909	1.69818e-05	0.00824449
SREBF1	ENSG00000072310	-0.586846	5.50928	34.7251	1.74632e-05	0.00830156
CITED1	ENSG00000125931	1.80212	2.27196	34.5082	1.81158e-05	0.00843607
SFN	ENSG00000175793	-0.972053	7.22456	37.0108	1.90857e-05	0.00870996
EFNB1	ENSG00000090776	-0.51906	5.48692	33.8261	2.03531e-05	0.00897206
DNAJA4	ENSG00000140403	0.588972	6.17394	33.7995	2.04465e-05	0.00897206
RGMB-AS1	ENSG00000246763	1.34588	2.35372	33.6693	2.09101e-05	0.0090024
NWD1	ENSG00000188039	0.999245	5.32773	34.9571	2.19746e-05	0.00928548
CRIP2	ENSG00000182809	-0.680528	4.4894	33.1808	2.27574e-05	0.00944143
ABLIM2	ENSG00000163995	-1.13365	1.93411	33.066	2.32177e-05	0.00946039
LA16C-312E8.4	ENSG00000279930	1.58877	0.395791	32.521	2.55491e-05	0.0102277
DNAJA1	ENSG00000086061	0.581608	8.03574	32.2615	2.67508e-05	0.0104028
SDC4	ENSG00000124145	-0.535727	7.08078	32.0855	2.76014e-05	0.0104028
CBLC	ENSG00000142273	-0.551809	4.33078	32.0296	2.78781e-05	0.0104028
HP	ENSG00000257017	-2.25282	3.25975	36.8824	2.92622e-05	0.0104028
LRP8	ENSG00000157193	-0.790059	5.53123	31.8851	2.99731e-05	0.0104028
FKBP4	ENSG00000004478	0.458427	7.81662	31.5115	3.05934e-05	0.0104028
ITPR3	ENSG00000096433	-0.550775	7.46859	31.356	3.14652e-05	0.0104028
SRPX	ENSG00000101955	-1.16423	2.59977	31.3366	3.15758e-05	0.0104028
PPP1R14B	ENSG00000173457	-0.587444	5.42355	31.3022	3.17732e-05	0.0104028
KRT16	ENSG00000186832	-1.24824	4.50799	33.9191	3.17765e-05	0.0104028
CXCR4	ENSG00000121966	1.05928	4.94235	32.9826	3.1854e-05	0.0104028
LAMB3	ENSG00000196878	-0.696896	8.21703	31.3946	3.22901e-05	0.0104028
LURAP1L	ENSG00000153714	-0.875115	4.83944	31.539	3.23305e-05	0.0104028
SAA2	ENSG00000134339	-1.49357	1.0802	31.1998	3.23692e-05	0.0104028
RP11-91H12.1	ENSG00000280068	1.38984	0.466159	31.0038	3.35449e-05	0.0106309
CACYBP	ENSG00000116161	0.595038	6.31847	30.8107	3.47499e-05	0.0107362
ITPKC	ENSG00000086544	-0.646016	6.04741	30.717	3.53519e-05	0.0107362
MARK2P15	ENSG00000234931	4.02152	-1.10157	33.4711	3.53719e-05	0.0107362
SCGB3A1	ENSG00000161055	-2.71424	0.000319429	30.6939	3.63344e-05	0.0107362
MANF	ENSG00000145050	-0.747602	5.37697	30.5123	3.67082e-05	0.0107362
RP11-511B23.2	ENSG00000257322	1.73231	0.412964	30.4495	3.71359e-05	0.0107362
HSPA4L	ENSG00000164070	0.699985	6.34886	30.4179	3.81293e-05	0.0107362
ADAMTSL4	ENSG00000143382	-1.06782	2.82281	30.2968	3.81992e-05	0.0107362
CYFIP2	ENSG00000055163	0.825931	4.78599	30.2311	3.86671e-05	0.0107362
HYOU1	ENSG00000149428	-0.438382	7.18092	30.1423	3.93103e-05	0.0107362
TRPV6	ENSG00000165125	1.11632	5.6581	33.0785	3.96659e-05	0.0107362
RALGDS	ENSG00000160271	-0.412754	6.32296	30.0743	3.98102e-05	0.0107362
QSOX1	ENSG00000116260	-0.479394	7.41083	30.0445	4.00323e-05	0.0107362
FAR2P3	ENSG00000240253	1.21777	2.41132	29.9869	4.04643e-05	0.0107362
TSPYL4	ENSG00000187189	0.452546	4.93384	29.6237	4.33113e-05	0.0113595
PLEC	ENSG00000178209	-0.561256	9.61452	29.4974	4.43536e-05	0.0115007
C1R	ENSG00000159403	-0.549859	4.98999	29.4224	4.4986e-05	0.0115336
FAM110C	ENSG00000184731	-0.743609	5.18981	29.356	4.55537e-05	0.0115351
HSP90AB1	ENSG00000096384	0.541363	10.3262	29.3042	4.6003e-05	0.0115351
FAM83H	ENSG00000180921	-0.583058	6.25603	29.1493	4.73747e-05	0.01175
NUDT4	ENSG00000173598	0.67875	7.8431	29.214	4.87845e-05	0.0119695
2009-09-01	ENSG00000184640	-0.489569	7.98813	28.895	4.9727e-05	0.012071
CHORDC1	ENSG00000110172	0.63226	6.49893	28.7112	5.15082e-05	0.0123717
HPR	ENSG00000261701	-2.65603	-1.13042	28.5267	5.33692e-05	0.0126852
ANKRD30BL	ENSG00000163046	-0.73024	4.6873	28.3726	5.49801e-05	0.0128664
ITGB6	ENSG00000115221	-1.02418	6.75649	31.6187	5.52592e-05	0.0128664
N4BP2L1	ENSG00000139597	0.469354	5.2865	28.168	5.72045e-05	0.0131848
MAGED2	ENSG00000102316	0.469984	7.61644	28.1071	5.78861e-05	0.0132085
ADAM15	ENSG00000143537	-0.514515	6.65355	27.9373	5.98348e-05	0.0135179
STIP1	ENSG00000168439	0.440601	7.55458	27.854	6.08181e-05	0.0136054
WNT7B	ENSG00000188064	-0.709316	3.91379	27.7945	6.15301e-05	0.0136111
MYDGF	ENSG00000074842	-0.614064	5.21122	27.7527	6.20367e-05	0.0136111
NEDD4L	ENSG00000049759	0.586061	8.60132	27.6026	6.38947e-05	0.0137617
AC114812.9	ENSG00000248114	1.14666	1.54918	27.5493	6.45688e-05	0.0137617
TRGC2	ENSG00000227191	1.41586	3.97229	29.6072	6.47097e-05	0.0137617
EPGN	ENSG00000182585	-1.63669	2.30525	28.6971	6.58905e-05	0.0137617
KRT14	ENSG00000186847	-1.52197	6.03857	33.317	6.63354e-05	0.0137617
OR5P1P	ENSG00000166408	3.1367	0.858218	27.4121	6.63416e-05	0.0137617
ST6GALNAC5	ENSG00000117069	1.96027	-0.562419	27.3128	6.76597e-05	0.0139086
CD151	ENSG00000177697	-0.500492	6.89096	27.0303	7.15706e-05	0.0145812
TMSB10	ENSG00000034510	-0.64754	8.79998	26.9579	7.5141e-05	0.0149782
FERMT1	ENSG00000101311	-0.71567	5.67358	26.9788	7.52275e-05	0.0149782
SYT12	ENSG00000173227	-0.897287	5.06092	27.7472	7.54881e-05	0.0149782
S100A16	ENSG00000188643	-0.673325	6.253	26.9054	7.63147e-05	0.0150116
ITGB4	ENSG00000132470	-0.727518	8.2299	27.3354	8.01797e-05	0.0154808
BTBD11	ENSG00000151136	-0.644683	5.29796	26.4229	8.08646e-05	0.0154808
HLA-F	ENSG00000204642	-0.808941	5.01489	26.7953	8.14128e-05	0.0154808
DIAPH1	ENSG00000131504	-0.406474	7.56151	26.3895	8.14138e-05	0.0154808
HSD11B2	ENSG00000176387	-1.17989	1.48277	26.1582	8.53323e-05	0.0160918
SH3TC1	ENSG00000125089	-0.572397	5.80268	26.0038	8.80643e-05	0.0164709
NPR1	ENSG00000169418	-0.800087	2.39991	25.9014	8.99315e-05	0.0166834
ADHFE1	ENSG00000147576	0.844404	3.4295	25.8265	9.13238e-05	0.0167642
COL6A3	ENSG00000163359	-0.721241	8.56182	26.6248	9.22362e-05	0.0167642
GPR157	ENSG00000180758	-0.430578	5.21931	25.7606	9.2571e-05	0.0167642
C1ORF106	ENSG00000163362	-0.558246	5.08235	25.6419	9.48627e-05	0.0170439
PITPNM3	ENSG00000091622	-0.583831	4.70895	25.5848	9.59888e-05	0.0170489
TMEM92	ENSG00000167105	-1.43672	0.307382	25.5648	9.63849e-05	0.0170489
FAM13C	ENSG00000148541	0.823318	4.01514	25.4584	9.85314e-05	0.0170866
BRD8	ENSG00000112983	0.453284	6.62038	25.442	9.88677e-05	0.0170866
FGB	ENSG00000171564	-2.4717	1.90074	28.4727	9.90513e-05	0.0170866
ABCB11	ENSG00000073734	-2.21746	0.0917973	25.4293	9.95931e-05	0.0170866
SAA1	ENSG00000173432	-2.18622	1.8879	27.7844	0.000100409	0.017098
PDPN	ENSG00000162493	-0.696148	4.32444	25.3153	0.000101505	0.0171566
AHSA2	ENSG00000173209	0.392769	7.06316	25.2741	0.000102379	0.0171771
CLTB	ENSG00000175416	-0.436411	5.82127	25.1939	0.000104105	0.0172731
AHSA1	ENSG00000100591	0.415645	6.65665	25.1644	0.000104748	0.0172731
HYAL2	ENSG00000068001	-0.548609	4.60529	25.1192	0.000105742	0.0172731
RHOC	ENSG00000155366	-0.389992	5.93985	25.1085	0.000105979	0.0172731
NBR1	ENSG00000188554	0.370057	7.84061	24.9289	0.000110043	0.0178083
CCNG1	ENSG00000113328	0.498876	7.00205	24.8601	0.000111648	0.0179408
ACSS1	ENSG00000154930	0.739867	5.68491	25.1617	0.000114446	0.0182617
SHCBP1	ENSG00000171241	-0.74054	3.13683	24.6911	0.000115699	0.0183335
ITGA3	ENSG00000005884	-0.738193	8.80081	25.6195	0.000117284	0.0184565
CIB1	ENSG00000185043	-0.876891	5.97659	26.3045	0.000118335	0.0184943
TNS4	ENSG00000131746	-0.745132	5.22378	24.742	0.000121549	0.0188673
TAP1	ENSG00000168394	-0.511664	5.85854	24.4108	0.000122784	0.0188764
HSPA5	ENSG00000044574	-0.486868	7.93475	24.3926	0.000123262	0.0188764
RP11-164P12.3	ENSG00000251455	1.00913	1.12363	24.3261	0.000125021	0.0189489
CRYM	ENSG00000103316	1.03281	3.44945	24.3886	0.000125396	0.0189489
RP11-50D9.4	ENSG00000282855	1.00772	1.42384	24.2349	0.000127479	0.0191369
ZSCAN26	ENSG00000197062	0.480374	4.17663	24.0913	0.00013146	0.0195717
GPAT4	ENSG00000158669	-0.366839	6.92422	24.069	0.00013209	0.0195717
FGA	ENSG00000171560	-1.97633	0.179643	24.0205	0.000133476	0.0196493
MIR3648-1	ENSG00000275708	-0.776498	6.95295	25.1721	0.000134744	0.0196793
SEMA7A	ENSG00000138623	-0.952812	3.12187	23.9212	0.000136358	0.0196793
SPATA13	ENSG00000228741	1.56197	0.461436	23.903	0.000136895	0.0196793
KRT17	ENSG00000128422	-1.14432	8.45565	27.8078	0.000137129	0.0196793
MIR3687-1	ENSG00000277437	-0.72219	5.86269	24.3989	0.000139263	0.0198606
HN1	ENSG00000189159	-0.480706	5.39395	23.6945	0.000143206	0.0202962
LRRC59	ENSG00000108829	-0.335465	7.25952	23.4925	0.000149632	0.021076
ZFP14	ENSG00000142065	0.494871	4.6027	23.4116	0.000152297	0.0212472
KRT16P1	ENSG00000214856	-1.38191	1.09123	23.3992	0.00015271	0.0212472
MT1L	ENSG00000260549	-1.07771	2.50905	23.3212	0.000155339	0.0213306
ARPC1B	ENSG00000130429	-0.602556	5.51475	23.2962	0.00015619	0.0213306
CTSB	ENSG00000164733	-0.65283	9.14104	23.7356	0.000156815	0.0213306
NPY1R	ENSG00000164128	1.47549	2.59432	23.9386	0.000157049	0.0213306
KSR2	ENSG00000171435	0.940678	3.71601	23.1818	0.000160159	0.0216243
PLEKHG3	ENSG00000126822	-0.53997	6.55322	23.1086	0.00016276	0.02182
TTC21B	ENSG00000123607	0.43474	6.00728	23.0874	0.000163521	0.02182
RP11-597D13.9	ENSG00000248429	0.947169	3.19784	23.034	0.000165456	0.021915
CFAP70	ENSG00000156042	0.478124	4.53856	23.0149	0.000166154	0.021915
CRELD2	ENSG00000184164	-0.566087	4.66453	22.9365	0.000169058	0.0221411
TMED9	ENSG00000184840	-0.435875	6.02232	22.9165	0.000169809	0.0221411
KRT8	ENSG00000170421	-0.684593	8.76393	23.567	0.000172013	0.0223011
YWHAH	ENSG00000128245	-0.416217	5.81721	22.6919	0.000178486	0.0229095
P4HB	ENSG00000185624	-0.562503	8.51724	22.6861	0.000178713	0.0229095
HSPA1A	ENSG00000204389	0.971877	9.84046	25.1084	0.000184982	0.0235676
SLC40A1	ENSG00000138449	0.483185	6.93379	22.5091	0.000185913	0.0235676
HGD	ENSG00000113924	0.858666	5.53552	23.6317	0.0001873	0.0236122
VAV2	ENSG00000160293	-0.404211	5.35435	22.3867	0.000191084	0.0239569
KIAA1549L	ENSG00000110427	-0.830653	2.1327	22.2864	0.000195438	0.02427
EPHA1	ENSG00000146904	-0.626809	4.51833	22.272	0.000196074	0.02427
PDIA6	ENSG00000143870	-0.445312	7.63273	22.2562	0.000196773	0.02427
KRT6C	ENSG00000170465	-1.45193	3.4866	24.2525	0.000199115	0.0243493
CCDC117	ENSG00000159873	0.41548	5.61066	22.1919	0.000199642	0.0243493
TRGJP	ENSG00000211691	1.89248	1.29618	22.3497	0.000200616	0.0243493
ZDHHC8P1	ENSG00000133519	0.88407	1.7003	22.02	0.000207556	0.0250583
WI2-85898F10.2	ENSG00000279954	1.13877	1.29477	21.88	0.00021426	0.0256575
TRPM8	ENSG00000144481	0.972707	5.77692	23.9004	0.000215256	0.0256575
KCTD9P4	ENSG00000214264	1.76789	0.333541	21.8466	0.000215893	0.0256575
PKMYT1	ENSG00000127564	-0.969534	2.8635	21.787	0.000218847	0.0258738
AVIL	ENSG00000135407	0.48079	4.51546	21.7013	0.000223173	0.0260739
PROSER2	ENSG00000148426	-0.534746	4.15745	21.6808	0.000224218	0.0260739
ATP10A	ENSG00000206190	-0.630609	3.49272	21.653	0.000225652	0.0260739
MAT2A	ENSG00000168906	-0.33644	7.703	21.6514	0.000225735	0.0260739
ALPK2	ENSG00000198796	1.88324	0.18702	21.6414	0.000226253	0.0260739
SMIM3	ENSG00000256235	-0.543373	4.65467	21.6059	0.000228097	0.0261544
ACTG1	ENSG00000184009	-0.42484	10.1722	21.5543	0.000230816	0.0263177
TTC9	ENSG00000133985	-0.801688	4.10943	21.6144	0.000231828	0.0263177
GBP4	ENSG00000162654	0.387153	5.14019	21.5067	0.000233354	0.0263597
VSIG4	ENSG00000155659	-0.934146	3.2716	21.5031	0.000235605	0.0264611
AGT	ENSG00000135744	-1.06881	1.8961	21.442	0.00023685	0.0264611
RP11-304F15.3	ENSG00000204584	0.759738	2.11467	21.3596	0.000241391	0.0264611
PC	ENSG00000173599	-0.604403	4.48529	21.3205	0.000243578	0.0264611
TANC2	ENSG00000170921	-0.548965	6.6463	21.3195	0.000243637	0.0264611
TSPO	ENSG00000100300	-0.518508	5.58476	21.3158	0.000243844	0.0264611
BLNK	ENSG00000095585	0.731456	3.90811	21.3055	0.000244424	0.0264611
ABCC4	ENSG00000125257	0.648271	8.88319	21.8407	0.00024579	0.0264611
TSGA10	ENSG00000135951	0.737157	4.65647	21.4021	0.000246462	0.0264611
OVCH2	ENSG00000183378	1.45756	2.72108	21.5583	0.00024779	0.0264611
SRP14-AS1	ENSG00000248508	0.691232	2.60384	21.2317	0.000248637	0.0264611
CD109	ENSG00000156535	-0.553605	5.87284	21.2311	0.00024867	0.0264611
ABAT	ENSG00000183044	0.585738	4.83247	21.2197	0.000249326	0.0264611
ANXA2	ENSG00000182718	-0.65476	11.0275	21.5558	0.000256985	0.0271476
BCAS1	ENSG00000064787	1.3178	6.49292	24.8848	0.000262952	0.02765
CCM2	ENSG00000136280	-0.394845	4.6128	20.9489	0.000265534	0.0277194
TMEM54	ENSG00000121900	-0.546701	4.58563	20.9166	0.000267543	0.0277194
PREB	ENSG00000138073	-0.430002	5.26153	20.9131	0.000267764	0.0277194
TPM4	ENSG00000167460	-0.403956	8.38773	20.9018	0.000268472	0.0277194
MAST4	ENSG00000069020	-0.326001	7.19669	20.8486	0.000271832	0.0279399
N4BP2L2-IT2	ENSG00000281026	0.432228	4.43714	20.783	0.000276045	0.028137
FAM129A	ENSG00000135842	0.442553	7.36726	20.7686	0.000276975	0.028137
ADORA2B	ENSG00000170425	-0.541405	4.28757	20.7613	0.000277449	0.028137
TTC6	ENSG00000139865	0.504506	6.06056	20.662	0.000284004	0.0284212
TIMP4	ENSG00000157150	-0.971198	0.728347	20.6383	0.000285593	0.0284212
CLEC18C	ENSG00000157335	0.879687	1.40528	20.6227	0.000286644	0.0284212
B4GALT1	ENSG00000086062	-0.521964	6.27072	20.6179	0.000286965	0.0284212
BEND4	ENSG00000188848	0.795506	5.44723	21.423	0.00028758	0.0284212
IER5L	ENSG00000188483	-0.72414	5.0515	20.9452	0.000288266	0.0284212
DRAIC	ENSG00000245750	0.865036	4.63458	21.1781	0.000290335	0.0284212
MPPED2	ENSG00000066382	0.846414	5.11612	21.3999	0.000293085	0.0284212
AC141930.2	ENSG00000231482	1.25337	1.31314	20.5264	0.000293227	0.0284212
GUK1	ENSG00000143774	-0.442928	6.33551	20.5251	0.000293317	0.0284212
TEAD2	ENSG00000074219	-0.493488	4.24703	20.516	0.000293952	0.0284212
PSMB8	ENSG00000204264	-0.463814	5.3168	20.4963	0.000295319	0.0284329
GMDS	ENSG00000112699	-0.575627	4.66319	20.4486	0.000298673	0.0284461
FAM117B	ENSG00000138439	0.546076	4.69458	20.4448	0.000298944	0.0284461
IL1RN	ENSG00000136689	-0.957954	3.07373	20.4412	0.000299197	0.0284461
LINC00324	ENSG00000178977	0.816246	2.1848	20.3689	0.000304367	0.0285614
ENPP5	ENSG00000112796	0.560399	5.59415	20.3474	0.000305928	0.0285614
DMXL1	ENSG00000172869	0.447962	8.18043	20.3473	0.000305932	0.0285614
STX1A	ENSG00000106089	-0.645553	3.1245	20.3179	0.000308077	0.0285614
MXD4	ENSG00000123933	0.538451	6.13665	20.3012	0.000309302	0.0285614
SRPRB	ENSG00000144867	-0.393469	5.7695	20.2896	0.000310159	0.0285614
CALCOCO1	ENSG00000012822	0.441068	7.18877	20.2884	0.000310243	0.0285614
MYD88	ENSG00000172936	-0.542132	3.89849	20.286	0.000310423	0.0285614
SQRDL	ENSG00000137767	-0.67177	5.3419	20.4531	0.000316193	0.0289755
FXR1	ENSG00000114416	0.335637	7.44402	20.1508	0.000320585	0.0290641
FOXN3	ENSG00000053254	0.329814	6.54285	20.1497	0.000320671	0.0290641
CRYZ	ENSG00000116791	0.451214	5.01192	20.1429	0.000321195	0.0290641
EDA2R	ENSG00000131080	0.983903	3.36657	20.2495	0.000322255	0.0290641
ZBTB7B	ENSG00000160685	-0.461593	5.69336	20.0751	0.000326438	0.0291715
BCO2	ENSG00000197580	0.716825	3.13378	20.0601	0.000327615	0.0291715
FRMD8	ENSG00000126391	-0.454212	5.65076	20.0435	0.000328917	0.0291715
SCNN1A	ENSG00000111319	-0.716881	6.7102	20.9681	0.000330556	0.0291715
CCNG2	ENSG00000138764	0.654098	6.64845	20.5721	0.00033165	0.0291715
LNX2	ENSG00000139517	-0.427968	5.42665	19.9869	0.000333413	0.0291715
ATG14	ENSG00000126775	0.36098	5.64631	19.9573	0.000335789	0.0291715
CDC42EP4	ENSG00000179604	-0.371656	5.7984	19.9469	0.000336627	0.0291715
CYP2U1	ENSG00000155016	0.457687	4.63247	19.9378	0.000337362	0.0291715
RSRP1	ENSG00000117616	0.327371	7.65061	19.9007	0.000340383	0.0291715
CDCP1	ENSG00000163814	-0.647735	6.71435	20.4451	0.000341436	0.0291715
MIR3687-2	ENSG00000264063	-0.702916	5.61913	20.4234	0.000341898	0.0291715
HSPA1B	ENSG00000204388	0.851135	9.72822	21.6708	0.000342156	0.0291715
FAM83A	ENSG00000147689	-1.65014	2.41626	21.532	0.000342587	0.0291715
NNMT	ENSG00000166741	-1.06976	5.08225	21.9471	0.000342622	0.0291715
CAPG	ENSG00000042493	-0.497589	5.4875	19.7615	0.000351999	0.029746
FBXO25	ENSG00000147364	0.498414	6.12034	19.7574	0.00035235	0.029746
SYCP2L	ENSG00000153157	1.04507	1.5551	19.7317	0.000354546	0.029746
BOK	ENSG00000176720	-0.511003	4.63016	19.7282	0.000354846	0.029746
DNAJB4	ENSG00000162616	0.711244	4.92679	19.914	0.000356601	0.029746
TRGJ1	ENSG00000211690	1.68505	0.727131	19.7009	0.000357191	0.029746
STRIP2	ENSG00000128578	-0.83911	3.41413	19.6612	0.000360638	0.0299238
MIR663AHG	ENSG00000227195	-0.707291	9.04297	20.5962	0.000363879	0.0299958
BEX4	ENSG00000102409	0.443093	4.50504	19.6204	0.000364229	0.0299958
DCAF8	ENSG00000132716	0.300196	6.36154	19.6066	0.00036545	0.0299958
RPL5P34	ENSG00000234009	0.745518	1.85772	19.5286	0.00037243	0.0303054
TENM4	ENSG00000149256	-0.717254	4.04019	19.5181	0.000373385	0.0303054
CDT1	ENSG00000167513	-0.829119	2.69202	19.5041	0.000374663	0.0303054
PTOV1-AS1	ENSG00000268006	0.576356	3.49791	19.4979	0.000375221	0.0303054
PRAM1	ENSG00000133246	1.4275	0.97735	19.4909	0.000375863	0.0303054
SESN1	ENSG00000080546	0.484564	5.66692	19.4358	0.000380943	0.0306069
FSCN1	ENSG00000075618	-0.527088	5.15318	19.3955	0.000384708	0.0307776
RP1-47A17.1	ENSG00000274717	0.728165	2.43679	19.3716	0.000386963	0.0307776
E2F1	ENSG00000101412	-0.784839	2.89758	19.3699	0.000387115	0.0307776
POLR2A	ENSG00000181222	-0.340959	7.77718	19.2795	0.000395776	0.0311359
RNF144A	ENSG00000151692	0.348462	5.74016	19.2744	0.000396273	0.0311359
CAPN2	ENSG00000162909	-0.347369	8.34739	19.2503	0.000398615	0.0311359
LAD1	ENSG00000159166	-0.692683	5.6945	19.8048	0.00039885	0.0311359
ENTPD3	ENSG00000168032	-0.747773	2.76767	19.2315	0.000400459	0.0311359
HOXB13	ENSG00000159184	0.595825	6.40882	19.5003	0.000400678	0.0311359
KANK4	ENSG00000132854	-0.792836	1.23518	19.2242	0.000401172	0.0311359
FAM102A	ENSG00000167106	-0.545177	5.46973	19.1557	0.000407979	0.0315569
UPK3A	ENSG00000100373	1.01775	2.27266	19.1102	0.000412572	0.0318043
PXN	ENSG00000089159	-0.405949	6.29105	19.0922	0.000414402	0.0318378
HNRNPAB	ENSG00000197451	-0.369685	6.22372	19.0513	0.000418606	0.0320296
ADH1C	ENSG00000248144	1.38149	1.26198	19.0376	0.00042002	0.0320296
RP11-800A3.4	ENSG00000260401	-0.704732	3.5892	19.015	0.000422366	0.0320296
ALDOA	ENSG00000149925	-0.370224	8.72428	19.0136	0.000422514	0.0320296
FASN	ENSG00000169710	-0.684861	8.42227	19.8512	0.000424398	0.032066
MT2A	ENSG00000125148	-1.0388	7.28005	21.6499	0.00042826	0.032251
PLA2G7	ENSG00000146070	0.83243	4.81584	19.6087	0.000433694	0.0325528
IGFBP2	ENSG00000115457	-0.441315	6.02161	18.868	0.00043801	0.0327689
ENO1	ENSG00000074800	-0.412551	9.78826	18.8449	0.000440523	0.0328492
GTF2IRD2	ENSG00000196275	0.421859	5.39265	18.7981	0.000445672	0.0331249
HIBCH	ENSG00000198130	0.441969	5.69473	18.7708	0.000448705	0.033242
BCL2L1	ENSG00000171552	-0.418199	5.96415	18.7514	0.000450876	0.0332948
MIR3648-2	ENSG00000264462	-0.752019	6.91943	19.8408	0.00046246	0.0339492
RP11-14I17.2	ENSG00000253430	1.00428	0.341458	18.6474	0.000462713	0.0339492
MAP3K9	ENSG00000006432	-0.446562	5.60316	18.5856	0.000469918	0.0341976
GTF3C3	ENSG00000119041	0.405299	6.20475	18.5855	0.000469921	0.0341976
PI15	ENSG00000137558	-0.806947	7.20418	20.1331	0.000470596	0.0341976
SLC35B2	ENSG00000157593	-0.481972	5.18634	18.5521	0.000473869	0.0343262
SEMA4B	ENSG00000185033	-0.819753	6.93746	20.1254	0.000476479	0.034406
HEXA	ENSG00000213614	0.365157	6.05684	18.4574	0.000485249	0.0349287
PCAT29	ENSG00000259641	0.966779	2.47831	18.3773	0.000495125	0.0355275
MYBL2	ENSG00000101057	-0.956727	2.6949	18.3489	0.000498665	0.0356694
KLF6	ENSG00000067082	-0.558668	6.45508	18.4726	0.000502707	0.0358386
VPS37B	ENSG00000139722	-0.420144	5.36528	18.3033	0.00050443	0.0358386
TRAF4	ENSG00000076604	-0.497258	6.14275	18.288	0.00050638	0.0358386
G0S2	ENSG00000123689	-0.713247	3.82784	18.2807	0.000507314	0.0358386
RN7SL472P	ENSG00000240457	0.87773	0.917238	18.2617	0.000509764	0.0358907
RP11-10L7.1	ENSG00000246375	2.28656	-0.445939	18.2505	0.000511196	0.0358907
TINAGL1	ENSG00000142910	-0.481521	6.95263	18.206	0.00051698	0.0361592
FADS2	ENSG00000134824	-0.776789	5.51025	19.1491	0.000518189	0.0361592
CLEC18A	ENSG00000157322	0.765475	2.01628	18.1682	0.000521949	0.0363105
CXCL17	ENSG00000189377	-1.37558	2.39132	18.8807	0.000525066	0.0363325
FAM49A	ENSG00000197872	0.503693	4.56978	18.1418	0.00052545	0.0363325
CPVL	ENSG00000106066	0.688293	2.66154	18.0995	0.000531127	0.0365117
ZNF227	ENSG00000131115	0.322786	5.15893	18.0986	0.000531242	0.0365117
TNFRSF10C	ENSG00000173535	0.890434	2.10603	18.0571	0.000536868	0.0366284
EBP	ENSG00000147155	-0.710615	5.09523	18.5107	0.000537406	0.0366284
MUM1	ENSG00000160953	0.366494	5.96781	18.0449	0.00053854	0.0366284
BNIP3P4	ENSG00000271225	-1.72459	-0.380041	18.0389	0.000539361	0.0366284
USP30	ENSG00000135093	0.445515	4.46143	18.014	0.000542789	0.0367231
TSC1	ENSG00000165699	0.292204	7.13438	17.9855	0.000546735	0.0367231
RTN4R	ENSG00000040608	-0.87887	1.58131	17.984	0.000546944	0.0367231
RP11-486A14.2	ENSG00000257252	1.41816	0.0193224	17.9823	0.000547192	0.0367231
TNC	ENSG00000041982	-0.465881	8.43814	17.91	0.000557372	0.0372966
SAMD13	ENSG00000203943	1.21954	1.08854	17.8826	0.000561283	0.0374484
LZTS1	ENSG00000061337	-0.579923	2.94228	17.8428	0.000567025	0.0377212
BHLHE40	ENSG00000134107	-0.570332	6.76477	18.083	0.000570969	0.0378732
IFFO2	ENSG00000169991	-0.446968	5.69972	17.802	0.000572973	0.0378959
ADGRE2	ENSG00000127507	-0.556593	3.25296	17.7704	0.000577633	0.0380937
SH3BGRL2	ENSG00000198478	0.493769	6.48088	17.7413	0.000581961	0.0381583
SERINC2	ENSG00000168528	-0.703702	6.02823	18.517	0.000583296	0.0381583
MCM7	ENSG00000166508	-0.481697	6.62198	17.7301	0.000583629	0.0381583
HSPD1	ENSG00000144381	0.47742	8.81319	17.6849	0.000590452	0.0384205
ATP1A1	ENSG00000163399	-0.498974	9.24314	17.6812	0.000591006	0.0384205
RP11-182N22.9	ENSG00000279608	0.460931	4.65038	17.6192	0.000600507	0.0388735
MDM2	ENSG00000135679	0.473659	7.71148	17.6089	0.000602118	0.0388735
IGF2BP2	ENSG00000073792	-0.630976	3.87787	17.6026	0.000603086	0.0388735
PLEKHN1	ENSG00000187583	-0.640479	2.37432	17.541	0.000612751	0.0393728
TIGD7	ENSG00000140993	0.45168	4.126	17.5313	0.000614284	0.0393728
DOCK8	ENSG00000107099	0.501216	4.8557	17.4631	0.000625217	0.0399614
HCP5	ENSG00000206337	-1.29751	3.54926	18.9323	0.000632682	0.040162
PKP1	ENSG00000081277	-0.448933	6.10447	17.3971	0.000635994	0.040162
GK	ENSG00000198814	-0.645036	4.9967	17.5594	0.000636377	0.040162
CLK1	ENSG00000013441	0.362594	7.97063	17.3915	0.000636914	0.040162
C6ORF132	ENSG00000188112	-0.469382	5.66627	17.3703	0.00064043	0.040162
S100A6	ENSG00000197956	-0.902801	8.59832	19.3152	0.000640601	0.040162
P2RY2	ENSG00000175591	-0.802418	3.6095	17.4214	0.000641007	0.040162
HSD17B2	ENSG00000086696	-1.01357	2.4995	17.4101	0.000643502	0.040162
UGDH	ENSG00000109814	-0.502038	7.24437	17.3439	0.000644835	0.040162
SERPINB1	ENSG00000021355	-0.851291	6.20536	18.9386	0.000646758	0.040162
PCDH1	ENSG00000156453	-0.434008	6.57575	17.3176	0.000649255	0.040162
RP3-453C12.14	ENSG00000275894	-0.613104	2.03615	17.3163	0.000649477	0.040162
CENPC	ENSG00000145241	0.342089	6.0173	17.2992	0.00065237	0.0402318
PKP3	ENSG00000184363	-0.603073	6.02176	17.6016	0.000659307	0.04055
CORO2A	ENSG00000106789	-0.500272	6.02395	17.2202	0.000665942	0.0408163
SLCO4A1	ENSG00000101187	-0.736717	3.80297	17.211	0.000667549	0.0408163
SEPSECS-AS1	ENSG00000281501	0.832378	1.71473	17.195	0.000670341	0.0408163
WDR33	ENSG00000136709	0.273391	6.97302	17.1827	0.000672487	0.0408163
RAI1	ENSG00000108557	-0.441826	6.28009	17.1822	0.00067258	0.0408163
RPN1	ENSG00000163902	-0.298544	7.82231	17.162	0.000676139	0.0408207
MRC2	ENSG00000011028	-0.511274	6.16976	17.1545	0.000677465	0.0408207
FAM13B	ENSG00000031003	0.342909	6.56501	17.1514	0.000678019	0.0408207
SI	ENSG00000090402	1.58446	-0.395128	17.1201	0.000683589	0.0409929
REG4	ENSG00000134193	2.21618	3.4663	20.1553	0.000684472	0.0409929
COLGALT1	ENSG00000130309	-0.392585	5.73681	17.0932	0.000688417	0.0410764
MCM10	ENSG00000065328	-0.760006	3.76889	17.1184	0.000689467	0.0410764
RP11-196G18.3	ENSG00000233030	0.944629	2.03396	17.0571	0.000694954	0.0412955
GIPC1	ENSG00000123159	-0.493407	6.28809	17.0396	0.000698151	0.0413777
CCND1	ENSG00000110092	-0.577211	7.87524	17.4047	0.000700712	0.0413956
CDH3	ENSG00000062038	-0.639552	7.43947	17.668	0.000703552	0.0413956
FLJ21408	ENSG00000245888	0.729432	1.47618	17.0084	0.000703895	0.0413956
CARD10	ENSG00000100065	-0.651977	4.57541	17.0511	0.000705719	0.0413961
CD63	ENSG00000135404	-0.337194	8.49915	16.9868	0.000707895	0.0414173
CLEC18B	ENSG00000140839	0.819075	0.998852	16.9582	0.000713249	0.0415264
LINC01341	ENSG00000227953	0.932396	3.19802	17.0469	0.0007134	0.0415264
PCOLCE	ENSG00000106333	-0.597629	2.85348	16.9137	0.000721641	0.0418992
SMARCA1	ENSG00000102038	0.278732	6.75372	16.8967	0.000724886	0.0419808
INSC	ENSG00000188487	-1.11153	0.472306	16.8831	0.000727492	0.0420251
CKAP4	ENSG00000136026	-0.295357	6.27103	16.8365	0.000736482	0.0423375
RP11-1216L17.1	ENSG00000282944	1.27311	0.662092	16.8359	0.00073661	0.0423375
PAPLN	ENSG00000100767	0.743791	5.1019	17.2965	0.000741159	0.0423949
E2F8	ENSG00000129173	-1.03911	1.2655	16.8117	0.000741325	0.0423949
ZBTB44	ENSG00000196323	0.360359	6.6782	16.7564	0.000752257	0.0427532
RP11-159D12.8	ENSG00000279207	0.482138	4.6202	16.7363	0.000756256	0.0427532
EMP1	ENSG00000134531	-0.483535	7.39018	16.7308	0.000757368	0.0427532
DNAJC27-AS1	ENSG00000224165	0.728921	1.58365	16.729	0.00075772	0.0427532
RP11-359M6.2	ENSG00000257604	1.56114	0.823845	16.7318	0.000758282	0.0427532
SHC4	ENSG00000185634	-1.11124	1.76759	16.7549	0.000758833	0.0427532
ATP1A1-AS1	ENSG00000203865	0.674479	1.95555	16.6922	0.000765164	0.0430037
MAP4K4	ENSG00000071054	-0.419577	7.59893	16.6711	0.000769459	0.0431389
MED23	ENSG00000112282	0.325614	6.79907	16.6472	0.000774349	0.0432769
PER1	ENSG00000179094	-0.77712	6.28453	17.8688	0.000775715	0.0432769
TYRO3	ENSG00000092445	-0.419983	4.14864	16.6075	0.000782555	0.0433502
KRT17P6	ENSG00000231645	-1.00572	0.773424	16.602	0.000783718	0.0433502
GTF2IP1	ENSG00000277053	0.301756	6.86762	16.5939	0.000785407	0.0433502
CACNB2	ENSG00000165995	0.654861	3.79149	16.5816	0.00078797	0.0433502
F13A1	ENSG00000124491	-1.52088	2.53807	17.9445	0.000788029	0.0433502
ZNF846	ENSG00000196605	0.392337	4.70546	16.5795	0.000788426	0.0433502
KIT	ENSG00000157404	0.84419	5.12774	17.4767	0.000807175	0.0441327
PLCB3	ENSG00000149782	-0.350623	5.56364	16.4859	0.000808333	0.0441327
SSR2	ENSG00000163479	-0.310872	6.7436	16.4749	0.000810722	0.0441327
SAP30L	ENSG00000164576	0.359361	5.64954	16.4709	0.000811579	0.0441327
TRBV29OR9-2	ENSG00000223394	-1.69553	-0.515729	16.4671	0.000812414	0.0441327
FBXO32	ENSG00000156804	0.533445	7.41924	16.6152	0.000814263	0.0441327
FHL2	ENSG00000115641	-0.333943	6.56984	16.4244	0.000821746	0.0444297
GTF2IP4	ENSG00000233369	0.307988	6.64784	16.4001	0.000827097	0.0444297
TRGV9	ENSG00000211695	1.18488	3.03846	16.7065	0.000827368	0.0444297
SERPINE1	ENSG00000106366	-1.18983	6.75347	19.2034	0.000828886	0.0444297
ZBED9	ENSG00000232040	0.681057	3.75776	16.3894	0.000829478	0.0444297
TMEM140	ENSG00000146859	0.695019	3.84077	16.3643	0.000835063	0.044624
GCHFR	ENSG00000137880	-0.812983	1.7559	16.319	0.000845294	0.0450652
KIAA1143	ENSG00000163807	0.337558	5.90526	16.2681	0.000856917	0.0455587
PLP2	ENSG00000102007	-0.429341	4.8687	16.2611	0.000858543	0.0455587
KLKP1	ENSG00000197588	0.886705	0.95215	16.2505	0.000860989	0.0455825
UHRF1	ENSG00000276043	-0.764063	4.7261	16.794	0.000867607	0.0458123
GCNT3	ENSG00000140297	-2.01298	5.02121	19.98	0.000872162	0.0458123
KAT7	ENSG00000136504	0.28245	6.75523	16.1944	0.000874104	0.0458123
KCNQ2	ENSG00000075043	-1.35734	1.56601	16.6115	0.000875181	0.0458123
E2F2	ENSG00000007968	-0.530174	3.99854	16.189	0.000875368	0.0458123
DNAJB6	ENSG00000105993	0.374373	7.5027	16.1772	0.000878166	0.0458535
MUC1	ENSG00000185499	-0.857272	3.91619	16.603	0.000882558	0.0459777
LMNA	ENSG00000160789	-0.403589	8.19814	16.1489	0.000884892	0.0459942
CLIC1	ENSG00000213719	-0.318032	7.95385	16.1196	0.000891939	0.0462551
THSD4	ENSG00000187720	-0.471233	6.63562	16.1008	0.000896464	0.0463844
NID1	ENSG00000116962	-0.535479	6.43189	16.2401	0.000905136	0.0466119
AACS	ENSG00000081760	-0.352211	5.80944	16.0587	0.000906733	0.0466119
DHCR24	ENSG00000116133	-0.544757	8.70521	16.3313	0.000906989	0.0466119
ORMDL2	ENSG00000123353	-0.4004	4.50462	16.0356	0.000912433	0.0467863
CNTN4	ENSG00000144619	0.596723	2.90636	16.0114	0.000918438	0.0469886
WBP2NL	ENSG00000183066	0.591032	2.75015	15.9887	0.000924125	0.0471738
RP11-160E2.6	ENSG00000262202	0.810691	3.59462	15.9321	0.000938447	0.047798
TAGLN2	ENSG00000158710	-0.418712	6.80123	15.8729	0.00095368	0.0483971
RP1-34B20.21	ENSG00000282988	0.757233	1.81782	15.8679	0.000954975	0.0483971
ZNF704	ENSG00000164684	0.358248	7.12416	15.8618	0.000956574	0.0483971
SLC27A4	ENSG00000167114	-0.466561	4.23884	15.8284	0.000965311	0.0486612
AQP7P1	ENSG00000186466	-1.24411	0.571062	15.8256	0.000966059	0.0486612
LDHAP4	ENSG00000214110	-0.86305	0.600093	15.8051	0.00097149	0.0487595
ABCC2	ENSG00000023839	0.687998	2.37841	15.7927	0.000974776	0.0487595
FTSJ1	ENSG00000068438	-0.372334	4.59807	15.7905	0.000975366	0.0487595
LINC00222	ENSG00000203801	0.701916	2.19611	15.7812	0.000977835	0.0487595
MPDZ	ENSG00000107186	0.295	7.11973	15.7773	0.000978875	0.0487595
FNIP1	ENSG00000217128	0.327628	7.42999	15.77	0.000980831	0.0487595
TTC28-AS1	ENSG00000235954	0.348871	4.58115	15.7466	0.000987152	0.048967
ATP2A2	ENSG00000174437	-0.27191	8.84137	15.7045	0.000998576	0.0494263
PHIP	ENSG00000146247	0.313971	7.79383	15.6643	0.00100964	0.0498659
IL4R	ENSG00000077238	-0.458308	6.9223	15.6177	0.00102266	0.0503999
RRS1-AS1	ENSG00000246145	0.832564	1.52154	15.5331	0.00104675	0.0514758
CHRM1	ENSG00000168539	1.20098	2.63055	15.9374	0.00105821	0.0518207
SLC52A2	ENSG00000185803	-0.487744	4.69552	15.4933	0.00105831	0.0518207
H2AFZ	ENSG00000164032	-0.367051	6.82976	15.4804	0.00106206	0.0518931
RP11-1223D19.5	ENSG00000283283	-1.34379	0.0707903	15.4371	0.00107485	0.0524057
HLA-B	ENSG00000234745	-0.639264	8.06046	16.1146	0.00108387	0.0527327
CRNKL1	ENSG00000101343	0.313294	6.14893	15.3909	0.00108869	0.0528546
FGFR3	ENSG00000068078	-0.81244	3.84318	15.6183	0.0010987	0.0532273
GCKR	ENSG00000084734	-1.07377	0.127804	15.3292	0.00110747	0.0535222
MAPK10	ENSG00000109339	0.501826	5.35465	15.3226	0.00110948	0.0535222
KRT6B	ENSG00000185479	-1.41586	2.77953	16.446	0.0011137	0.0536125
VWA1	ENSG00000179403	-0.498757	6.32856	15.3211	0.00112695	0.0541095
PRADC1	ENSG00000135617	-0.45464	2.85025	15.2547	0.00113062	0.0541095
KRTCAP3	ENSG00000157992	-0.588764	3.69072	15.2531	0.00113113	0.0541095
SUGT1	ENSG00000165416	0.381365	6.73051	15.2357	0.00113662	0.0542583
KLF7	ENSG00000118263	-0.403581	6.36624	15.198	0.00114862	0.0546616
KCNMB4	ENSG00000135643	-0.630774	2.31611	15.1941	0.00114986	0.0546616
AGO4	ENSG00000134698	0.27251	6.44896	15.1614	0.00116039	0.0550472
FBLN1	ENSG00000077942	-0.464113	5.10539	15.1352	0.00116894	0.0552267
AREG	ENSG00000109321	-1.05967	5.59673	17.0409	0.00117094	0.0552267
MIR3622A	ENSG00000279302	1.61002	0.229188	15.1275	0.00117143	0.0552267
GTF2A1L	ENSG00000242441	2.12944	-0.832175	15.0926	0.00118293	0.0556537
UBR2	ENSG00000024048	0.260819	7.5613	15.0811	0.00118673	0.0557177
KRT16P6	ENSG00000226145	-1.11585	3.16159	15.7989	0.00119183	0.0558423
HM13	ENSG00000101294	-0.361229	5.98925	15.0483	0.0011977	0.0560022
SESN3	ENSG00000149212	0.504205	7.44866	15.1613	0.00120259	0.0561158
AQP7P4	ENSG00000176115	-1.69459	-0.681414	15.0126	0.00120973	0.0562361
GALNT9	ENSG00000182870	-0.846868	1.36991	15.0115	0.00121009	0.0562361
SEC61A1	ENSG00000058262	-0.268296	8.0543	14.9802	0.00122078	0.0565049
MAD2L2	ENSG00000116670	-0.417873	4.00987	14.9801	0.00122083	0.0565049
AC006538.1	ENSG00000261342	1.00189	-0.0478704	14.9643	0.00122623	0.0565778
AC009120.6	ENSG00000259972	0.394119	3.90717	14.9611	0.00122736	0.0565778
CDC6	ENSG00000094804	-0.630024	4.69331	15.0827	0.00123654	0.056886
MT1A	ENSG00000205362	-1.01096	2.27702	14.9857	0.00124041	0.0569492
ZNF582-AS1	ENSG00000267454	0.913275	0.562089	14.9049	0.00124692	0.0571331
HMGCS2	ENSG00000134240	1.38188	6.82595	17.7623	0.00125127	0.0572172
PDK2	ENSG00000005882	0.564401	3.44735	14.8737	0.00125792	0.0573579
RP11-377D9.3	ENSG00000255621	0.949751	-0.273374	14.8696	0.00125937	0.0573579
OSMR	ENSG00000145623	-0.486519	7.33878	14.923	0.00126563	0.0575283
ARHGDIA	ENSG00000141522	-0.556357	5.17893	14.8753	0.00126958	0.0575494
C11ORF91	ENSG00000205177	-0.761797	1.16077	14.8303	0.00127339	0.0575494
ZNF292	ENSG00000188994	0.339323	8.03552	14.8296	0.00127366	0.0575494
TXNDC17	ENSG00000129235	-0.507713	5.03913	14.821	0.00127674	0.0575744
LYN	ENSG00000254087	-0.388052	5.21045	14.792	0.00128727	0.0579347
CAB39L	ENSG00000102547	0.434322	6.0266	14.7801	0.00129159	0.0579572
PITRM1	ENSG00000107959	-0.257763	7.36588	14.7767	0.00129285	0.0579572
CFC1	ENSG00000136698	1.82572	1.41692	15.599	0.00132115	0.0588878
SPP1	ENSG00000118785	-1.52053	3.61039	16.5296	0.00132907	0.0588878
SLC16A3	ENSG00000141526	-0.707039	5.94277	15.5257	0.00132915	0.0588878
KDM4A	ENSG00000066135	0.262669	6.53023	14.6749	0.00133065	0.0588878
ADAMTS15	ENSG00000166106	-0.770641	3.00422	14.6741	0.00133096	0.0588878
MVP	ENSG00000013364	-0.369159	7.03816	14.6717	0.00133189	0.0588878
LIMK1	ENSG00000106683	-0.385975	4.46048	14.6685	0.00133308	0.0588878
RNU1-2	ENSG00000207005	0.769318	1.69289	14.6654	0.00133425	0.0588878
PTPRD	ENSG00000153707	0.789571	3.97918	14.9135	0.00133787	0.0589335
PAQR4	ENSG00000162073	-0.817366	3.69931	14.9553	0.00134246	0.0590218
ZSCAN31	ENSG00000235109	0.587182	3.88014	14.628	0.00134852	0.0591046
PKM	ENSG00000067225	-0.379225	9.84875	14.6254	0.00134953	0.0591046
NRDE2	ENSG00000119720	0.270978	5.74847	14.6011	0.00135885	0.059399
PIK3IP1	ENSG00000100100	0.677035	5.50515	15.1207	0.00136347	0.0594195
PARD6G-AS1	ENSG00000267270	0.502083	3.68814	14.5865	0.00136453	0.0594195
TIAM1	ENSG00000156299	-0.521717	5.11158	14.5759	0.00136863	0.0594847
BHLHB9	ENSG00000198908	0.449979	4.01875	14.5382	0.00138344	0.0600139
TGM1	ENSG00000092295	-1.2096	4.06057	16.0843	0.00139295	0.0603119
LMAN2	ENSG00000169223	-0.362058	6.21643	14.4546	0.00141685	0.0612305
SLC2A1	ENSG00000117394	-0.548105	6.62093	14.7644	0.0014204	0.0612677
GTF2IRD2B	ENSG00000174428	0.39746	5.27327	14.4262	0.00142842	0.0614974
ST3GAL4	ENSG00000110080	-0.608064	4.54345	14.4553	0.00143267	0.0615643
RBM23	ENSG00000100461	0.292131	6.83585	14.4029	0.001438	0.0616772
TRABD	ENSG00000170638	-0.45495	4.54893	14.352	0.00145911	0.0623463
PSMD5-AS1	ENSG00000226752	0.493925	3.88565	14.3408	0.00146383	0.0623463
FMO5	ENSG00000131781	0.694942	4.8422	14.6564	0.00146386	0.0623463
BCR	ENSG00000186716	-0.29815	6.56213	14.3366	0.00146561	0.0623463
RPS27L	ENSG00000185088	0.395011	6.34228	14.3326	0.00146726	0.0623463
TTLL12	ENSG00000100304	-0.451342	5.16028	14.305	0.00147896	0.0627266
RP11-319G6.1	ENSG00000248932	0.574657	2.71265	14.2953	0.00148309	0.062728
PCBP3-OT1	ENSG00000280604	-1.00936	0.920179	14.292	0.00148449	0.062728
ENC1	ENSG00000171617	0.482987	6.81462	14.3299	0.0014966	0.0631227
PLXNA3	ENSG00000130827	-0.378315	6.09161	14.2393	0.00150721	0.0633111
KCCAT211	ENSG00000231574	-0.97852	1.5784	14.2372	0.00150812	0.0633111
USP43	ENSG00000154914	-0.491147	4.44927	14.2343	0.00150939	0.0633111
FAM107A	ENSG00000168309	-0.747913	2.10674	14.2147	0.00151794	0.0635531
SBNO2	ENSG00000064932	-0.465846	6.71779	14.1987	0.00153825	0.0641756
BMS1P11	ENSG00000225883	-0.784763	0.946449	14.1682	0.00153844	0.0641756
RAPSN	ENSG00000165917	0.876249	0.829885	14.1574	0.00154325	0.064259
DVL1	ENSG00000107404	-0.347197	5.91148	14.1471	0.00154786	0.0643145
ZNF789	ENSG00000198556	0.351405	4.84803	14.1405	0.00155081	0.0643145
KIAA0930	ENSG00000100364	-0.307436	6.18863	14.1297	0.00155567	0.0643145
NECAB3	ENSG00000125967	0.35047	4.58925	14.1262	0.00155721	0.0643145
ZNF528	ENSG00000167555	0.349033	5.93776	14.123	0.00155868	0.0643145
PI3	ENSG00000124102	-1.57812	1.97067	15.1137	0.0015815	0.0650826
MMP15	ENSG00000102996	-0.593772	3.28838	14.0695	0.001583	0.0650826
PAN3	ENSG00000152520	0.27497	6.53862	14.0598	0.00158748	0.0651495
MCM6	ENSG00000076003	-0.605893	5.53005	14.3891	0.00159418	0.0652467
F12	ENSG00000131187	-0.754458	0.95429	14.0268	0.00160275	0.0652467
RP11-278C7.1	ENSG00000257511	0.596035	1.76691	14.0217	0.00160513	0.0652467
CCDC174	ENSG00000154781	0.286014	4.8771	14.0114	0.00160994	0.0652467
PDE8B	ENSG00000113231	0.565526	5.62631	14.1997	0.00161038	0.0652467
PCBP3	ENSG00000183570	-0.731366	1.85671	14.0088	0.00161115	0.0652467
C17ORF62	ENSG00000178927	-0.363783	5.79995	14.0023	0.0016142	0.0652467
AKR1B10	ENSG00000198074	-1.82938	4.16273	16.5752	0.00161657	0.0652467
ZNF224	ENSG00000267680	0.330445	5.64487	13.9893	0.0016203	0.0652467
GJB3	ENSG00000188910	-0.793266	3.90943	14.3303	0.00162075	0.0652467
DHX40	ENSG00000108406	0.291369	6.61457	13.9865	0.00162163	0.0652467
KRT16P5	ENSG00000230088	-1.20924	-0.53051	13.9774	0.00162594	0.0652467
SYTL5	ENSG00000147041	-1.0316	3.78352	14.7915	0.00162702	0.0652467
ATOH8	ENSG00000168874	-0.438963	4.20715	13.9285	0.00164925	0.0656514
LINC00689	ENSG00000231419	-0.824087	1.81381	13.9239	0.00165143	0.0656514
CHD6	ENSG00000124177	0.273897	7.98032	13.9237	0.00165156	0.0656514
N4BP2L2	ENSG00000244754	0.334303	8.05791	13.9211	0.00165279	0.0656514
ID1	ENSG00000125968	-0.90369	7.48711	15.5538	0.00165398	0.0656514
GPX3	ENSG00000211445	-0.690386	4.55746	14.2245	0.0016585	0.0656514
DPH6-AS1	ENSG00000248079	1.117	-0.176993	13.908	0.00165912	0.0656514
SLCO2A1	ENSG00000174640	-0.721328	3.21578	13.9059	0.00166013	0.0656514
PCNT	ENSG00000160299	-0.296997	6.42449	13.8997	0.00166314	0.0656565
RP11-298A10.1	ENSG00000283528	-0.764701	1.55702	13.8857	0.00166997	0.0658126
PRSS3	ENSG00000010438	-1.31128	3.00573	14.9564	0.00167475	0.0658869
WWC1	ENSG00000113645	-0.588851	6.89324	14.3659	0.00167765	0.0658874
CRBN	ENSG00000113851	0.31425	5.69158	13.8494	0.00168775	0.0661298
RP11-999E24.3	ENSG00000259969	1.23641	-0.559681	13.8354	0.00169467	0.0661298
NAB2	ENSG00000166886	-0.350093	5.02948	13.8282	0.00169825	0.0661298
ARPC1A	ENSG00000241685	-0.320932	6.34678	13.8268	0.00169892	0.0661298
TMEM100	ENSG00000166292	-0.908597	2.58374	13.9084	0.00169911	0.0661298
RP11-392A14.9	ENSG00000273597	0.706255	1.84618	13.8178	0.00170343	0.0661298
RP11-373D23.3	ENSG00000270210	0.879384	0.597898	13.8099	0.00170738	0.0661298
ANXA10	ENSG00000109511	-1.35888	0.217549	13.8028	0.00171092	0.0661298
PLEKHJ1	ENSG00000104886	-0.510147	4.47654	13.8024	0.00171111	0.0661298
IL1R2	ENSG00000115590	-1.01959	1.18506	13.799	0.0017128	0.0661298
TRIM22	ENSG00000132274	0.429521	6.24006	13.7853	0.00171972	0.0662847
XXBAC-B476C20.13	ENSG00000234913	-0.807301	0.797456	13.7715	0.00172666	0.0664401
PDCD4	ENSG00000150593	0.439391	6.77799	13.752	0.00173657	0.0666294
RRN3P1	ENSG00000248124	0.438139	4.45464	13.7472	0.00173899	0.0666294
FHOD1	ENSG00000135723	-0.361487	4.37639	13.7383	0.00174355	0.0666294
GTF2IRD2P1	ENSG00000214544	0.522244	3.01224	13.7358	0.00174484	0.0666294
OR9A4	ENSG00000258083	1.89562	-0.826455	13.7309	0.00174735	0.0666294
SLC35C1	ENSG00000181830	-0.472885	4.2099	13.7251	0.00175034	0.0666294
WNK4	ENSG00000126562	0.972679	4.04926	14.4332	0.00175202	0.0666294
ZDHHC9	ENSG00000188706	-0.40882	5.53335	13.6937	0.00176655	0.066971
MICAL2	ENSG00000133816	-0.367382	6.82474	13.6931	0.00176687	0.066971
TRGJ2	ENSG00000211687	1.78423	0.203152	13.6834	0.00177188	0.0670407
CDK2	ENSG00000123374	-0.364899	5.15086	13.6782	0.00177459	0.0670407
PTGFRN	ENSG00000134247	-0.31876	6.78765	13.6574	0.00178551	0.0673418
LYPLA2	ENSG00000011009	-0.355455	4.98462	13.6501	0.00178932	0.067374
SBF2-AS1	ENSG00000246273	0.540311	3.53064	13.6311	0.00179938	0.0676413
UBE2B	ENSG00000119048	0.352804	4.64368	13.6248	0.00180274	0.067656
CTD-3014M21.1	ENSG00000279602	0.679684	3.76586	13.6078	0.00181177	0.0678835
TXK	ENSG00000074966	0.729882	1.77146	13.6018	0.00181496	0.0678915
SHC1	ENSG00000160691	-0.345264	7.23677	13.5893	0.00182167	0.0679803
CYP1A1	ENSG00000140465	-1.14928	2.44741	14.0222	0.0018233	0.0679803
KLHDC8B	ENSG00000185909	0.445703	4.228	13.5497	0.00184308	0.0686059
KRT19	ENSG00000171345	-0.855817	10.3999	14.9795	0.00184761	0.0686424
CISH	ENSG00000114737	-0.582762	2.41293	13.5354	0.00185094	0.0686424
LRRN1	ENSG00000175928	1.04682	3.82339	14.444	0.00185309	0.0686424
ANXA2P2	ENSG00000231991	-0.703373	2.8902	13.5243	0.00185702	0.0686767
SKAP1	ENSG00000141293	1.06181	0.176635	13.5187	0.00186008	0.0686786
APRT	ENSG00000198931	-0.409036	5.14842	13.51	0.00186489	0.0686845
CRYAB	ENSG00000109846	0.682127	4.65413	13.7818	0.00186663	0.0686845
PITPNM1	ENSG00000110697	-0.482885	5.25765	13.502	0.00186927	0.0686845
CNOT6L	ENSG00000138767	0.302609	6.51911	13.4669	0.00188881	0.0692909
MDFI	ENSG00000112559	-0.670741	4.11645	13.598	0.00189674	0.0694699
RPN2	ENSG00000118705	-0.287217	7.66659	13.4388	0.00190464	0.069642
EPG5	ENSG00000152223	0.23571	7.23491	13.4268	0.00191144	0.069642
CD163	ENSG00000177575	-1.45058	4.89122	15.6782	0.00191151	0.069642
RP11-429J17.5	ENSG00000254548	1.23442	-0.669665	13.4229	0.00191364	0.069642
RRM2B	ENSG00000048392	0.448745	5.7706	13.4158	0.00191764	0.0696764
VPS50	ENSG00000004766	0.350226	5.54922	13.3965	0.00192866	0.0699654
WBP1L	ENSG00000166272	-0.287472	6.24918	13.3743	0.00194145	0.0702088
RP1-78O14.1	ENSG00000257894	0.63012	3.01486	13.3742	0.00194153	0.0702088
STON1	ENSG00000243244	0.409997	5.53776	13.3589	0.00195034	0.0703784
KLHL24	ENSG00000114796	0.334417	7.27436	13.3554	0.00195239	0.0703784
APOD	ENSG00000189058	-0.846418	3.28103	13.5087	0.00196087	0.0705727
KLK3	ENSG00000142515	0.578127	8.33445	13.8157	0.00196943	0.0706617
GINS1	ENSG00000101003	-0.684825	3.56168	13.3215	0.00197222	0.0706617
MLXIP	ENSG00000175727	-0.316273	7.17874	13.3208	0.00197263	0.0706617
RPS6KA1	ENSG00000117676	-0.373973	6.03619	13.3007	0.00198449	0.0709039
NECTIN1	ENSG00000110400	-0.477554	5.87915	13.3288	0.00198561	0.0709039
RP11-83N9.5	ENSG00000260193	1.13179	-0.371212	13.2448	0.00201784	0.0719422
APLN	ENSG00000171388	0.810693	3.00339	13.2553	0.00202349	0.0719705
MTFP1	ENSG00000242114	-1.51764	-0.443149	13.2331	0.00202494	0.0719705
ZC3H14	ENSG00000100722	0.274634	6.93168	13.2225	0.00203132	0.0720849
ADI1	ENSG00000182551	0.287214	6.46222	13.2133	0.00203693	0.072086
FAM129B	ENSG00000136830	-0.38308	8.33818	13.1978	0.00204639	0.072086
RAP1GAP2	ENSG00000132359	-0.496256	5.9198	13.2989	0.00204666	0.072086
LY6E	ENSG00000160932	-0.630795	5.39912	13.6049	0.00204924	0.072086
OR51A8P	ENSG00000197984	2.03819	0.202488	13.1955	0.00205009	0.072086
FLRT3	ENSG00000125848	-0.415925	5.32305	13.1893	0.00205164	0.072086
SLIT1	ENSG00000187122	1.09141	2.40985	13.3714	0.00205346	0.072086
DNAJC22	ENSG00000178401	-0.770916	2.34861	13.1752	0.00206032	0.0721836
XRN1	ENSG00000114127	0.289158	7.43612	13.1668	0.00206548	0.0721836
GRIA3	ENSG00000125675	-1.09971	0.215706	13.1599	0.00206977	0.0721836
NUDT19P5	ENSG00000251073	1.21953	0.0402175	13.1586	0.00207056	0.0721836
PAPPA-AS1	ENSG00000256040	1.00832	1.12082	13.1562	0.00207206	0.0721836
HLA-A	ENSG00000206503	-0.536818	8.01973	13.4459	0.00209759	0.0728738
PRPF3	ENSG00000117360	0.277445	6.78621	13.1143	0.00209826	0.0728738
RP11-494M8.4	ENSG00000254951	0.927088	2.77227	13.107	0.00210289	0.0729236
RP11-326C3.2	ENSG00000255026	1.28293	1.87251	13.3589	0.0021135	0.0731286
DUSP23	ENSG00000158716	-0.763814	3.58016	13.2648	0.00211521	0.0731286
B3GNT7	ENSG00000156966	-1.21005	3.60873	14.17	0.00212236	0.0732649
PLS1	ENSG00000120756	-0.755716	5.0432	13.7527	0.00213113	0.0734158
SLC25A22	ENSG00000177542	-0.438525	3.92669	13.0594	0.00213317	0.0734158
CENPX	ENSG00000169689	-0.471196	4.52942	13.0432	0.00214361	0.0734509
NR2C2	ENSG00000177463	0.257346	6.98135	13.0429	0.00214381	0.0734509
TRIM47	ENSG00000132481	-0.426733	4.99113	13.0428	0.00214385	0.0734509
HSP90AB3P	ENSG00000183199	0.9946	0.590622	13.0343	0.00214933	0.0735282
GLDN	ENSG00000186417	-1.69878	1.93768	14.1472	0.00215298	0.0735429
RABEP1	ENSG00000029725	0.278436	7.43717	13.0041	0.002169	0.0738834
MAF	ENSG00000178573	0.356691	5.16676	12.9984	0.0021727	0.0738834
ORAI1	ENSG00000276045	-0.502186	2.38984	12.9944	0.00217535	0.0738834
LINC01213	ENSG00000244541	1.38374	-0.747981	12.9852	0.00218139	0.0738834
SSNA1	ENSG00000176101	-0.362238	4.2629	12.9848	0.00218162	0.0738834
MEGF6	ENSG00000162591	-0.633432	6.33687	13.6126	0.0021867	0.0738834
RP11-391L3.3	ENSG00000279476	-0.401546	4.21345	12.9746	0.00218837	0.0738834
OSBPL5	ENSG00000021762	-0.396299	5.31984	12.9736	0.00218902	0.0738834
CCNL2P1	ENSG00000248283	1.01715	1.53161	12.9676	0.00219298	0.0738834
IL11RA	ENSG00000137070	0.536762	2.52041	12.9641	0.00219532	0.0738834
RP13-348B13.2	ENSG00000225012	1.16818	-0.0150219	12.951	0.00220405	0.0740677
LINC01031	ENSG00000232077	1.37841	-0.335208	12.9366	0.00221365	0.0742579
LDHA	ENSG00000134333	-0.555289	8.70827	13.3384	0.00221622	0.0742579
CYP4F30P	ENSG00000214081	1.25975	4.09573	14.3464	0.00222074	0.0743003
ZNF697	ENSG00000143067	0.34085	4.46279	12.9209	0.00222413	0.0743048
MEIS3	ENSG00000105419	-0.570948	3.16077	12.896	0.00224097	0.074758
ANKRA2	ENSG00000164331	0.341248	5.12385	12.891	0.00224438	0.0747624
L1CAM	ENSG00000198910	-0.99474	0.964627	12.8704	0.00225841	0.0751201
RPSAP58	ENSG00000225178	-0.361369	5.7719	12.8586	0.00226649	0.0752425
MESDC1	ENSG00000140406	-0.413362	4.40336	12.8554	0.00226868	0.0752425
EEF1DP3	ENSG00000229715	-0.89499	1.31537	12.8478	0.00227395	0.0753077
MAATS1	ENSG00000183833	0.507412	3.69471	12.8342	0.00228335	0.0755013
PCDHAC2	ENSG00000243232	-0.77083	0.788464	12.8298	0.00228641	0.0755013
MYRF	ENSG00000124920	-0.899659	0.985359	12.8218	0.00229198	0.0755425
PPP1R26-AS1	ENSG00000225361	0.598912	2.4397	12.8184	0.00229428	0.0755425
ZFP92	ENSG00000189420	0.699807	1.94173	12.7901	0.00231409	0.0760849
UPP1	ENSG00000183696	-0.397706	5.20854	12.7727	0.00232639	0.0761693
AC007040.11	ENSG00000258881	1.03033	-0.158463	12.7656	0.00233139	0.0761693
RP11-66B24.7	ENSG00000272808	0.714161	2.22861	12.7656	0.00233144	0.0761693
HMGN2P46	ENSG00000179362	0.796426	3.14504	12.7882	0.00233315	0.0761693
ZBED2	ENSG00000177494	-1.09463	0.449466	12.7629	0.00233335	0.0761693
LRRC7	ENSG00000033122	1.07587	1.73957	12.7515	0.00234141	0.0762535
AC004947.2	ENSG00000233760	2.55351	-0.984464	12.7495	0.00234286	0.0762535
LIPG	ENSG00000101670	-0.604358	5.20555	13.037	0.00234712	0.0762535
LRRC37B	ENSG00000185158	0.288752	4.76339	12.7405	0.00234929	0.0762535
TRGC1	ENSG00000211689	1.56075	6.73646	15.249	0.00235454	0.0763153
KIFC1	ENSG00000237649	-0.683434	3.25144	12.7204	0.0023637	0.0763689
RN7SKP269	ENSG00000202415	0.845797	0.33087	12.717	0.00236616	0.0763689
BNC1	ENSG00000169594	-0.646172	3.46905	12.7085	0.00237231	0.0763689
FNDC10	ENSG00000228594	-1.16841	-0.441153	12.7037	0.00237578	0.0763689
AC020571.3	ENSG00000229056	0.821388	1.72569	12.7	0.00237849	0.0763689
PAXIP1-AS2	ENSG00000214106	0.488362	3.45042	12.6953	0.00238189	0.0763689
RP11-213G2.3	ENSG00000165121	0.34506	3.97515	12.6951	0.00238203	0.0763689
STEAP2-AS1	ENSG00000227646	0.986215	0.00888736	12.6938	0.00238297	0.0763689
MBNL1-AS1	ENSG00000229619	0.73369	2.46165	12.6882	0.00238705	0.0763922
MCUB	ENSG00000005059	-0.446779	3.51698	12.6775	0.00239481	0.0765332
LLGL2	ENSG00000073350	-0.44249	6.49223	12.6929	0.00239846	0.0765427
RP11-133M8.3	ENSG00000280115	0.928599	0.309265	12.6575	0.00240949	0.0767875
SEMA3F	ENSG00000001617	-0.512148	5.39115	12.7196	0.00241536	0.0768671
CTD-2562J17.6	ENSG00000279117	0.429164	4.76913	12.6449	0.00241877	0.0768684
HIST1H3J	ENSG00000197153	-0.677384	2.86243	12.6351	0.00242606	0.0769928
TNFRSF1A	ENSG00000067182	-0.274676	6.01105	12.6272	0.0024319	0.0770489
GALE	ENSG00000117308	-0.400067	5.19657	12.6215	0.00243616	0.0770489
ARL4A	ENSG00000122644	-0.444719	4.83127	12.6129	0.00244256	0.0770489
CDR2L	ENSG00000109089	-0.47995	3.85792	12.6129	0.00244256	0.0770489
TOR1AIP1	ENSG00000143337	0.252825	6.85448	12.61	0.00244471	0.0770489
ELOVL6	ENSG00000170522	-0.559138	4.50101	12.6157	0.00245979	0.0774173
RP11-158L12.4	ENSG00000279233	-0.52271	2.13182	12.5562	0.00248539	0.078014
PCBD1	ENSG00000166228	0.323037	5.31852	12.5556	0.00248582	0.078014
RAD51	ENSG00000051180	-0.81824	2.38199	12.5514	0.00248901	0.078014
FGG	ENSG00000171557	-1.75088	2.53197	13.7697	0.00250141	0.0781979
ANO7	ENSG00000146205	0.528152	4.45886	12.5348	0.00250173	0.0781979
MIRLET7BHG	ENSG00000197182	-0.452539	6.57986	12.5671	0.00251733	0.0785779
CYBRD1	ENSG00000071967	0.356244	6.64323	12.5039	0.00252557	0.0786405
ITPA	ENSG00000125877	-0.330251	4.50268	12.5031	0.00252623	0.0786405
PLGLB2	ENSG00000125551	0.704749	1.28665	12.4843	0.00254085	0.0788947
TMBIM1	ENSG00000135926	-0.420671	7.24866	12.4837	0.00254131	0.0788947
PGP	ENSG00000184207	-0.455976	3.62604	12.4631	0.00255743	0.0792872
TSPAN12	ENSG00000106025	0.418125	4.06716	12.4104	0.0025993	0.0804761
S100A10	ENSG00000197747	-0.507614	5.87736	12.5692	0.00260588	0.0805705
DNAJB11	ENSG00000090520	-0.327493	4.72188	12.3802	0.00262365	0.0810102
TANC1	ENSG00000115183	-0.242662	6.97671	12.3709	0.00263114	0.0811314
STIM1	ENSG00000167323	-0.284422	5.99081	12.3475	0.00265029	0.0814206
RP11-734K2.4	ENSG00000270344	0.40241	3.61193	12.3462	0.00265135	0.0814206
TRIP10	ENSG00000125733	-0.362511	5.5588	12.3398	0.0026566	0.0814206
ZBED4	ENSG00000100426	-0.307915	5.21847	12.3378	0.00265821	0.0814206
KCNK15	ENSG00000124249	-0.791677	0.58286	12.3376	0.00265836	0.0814206
ZNF490	ENSG00000188033	0.330737	3.64998	12.328	0.00266628	0.0815539
HIST1H3C	ENSG00000278272	-0.654295	4.72339	12.6281	0.00267453	0.0816968
ERRFI1	ENSG00000116285	-0.401007	6.89626	12.3129	0.00267878	0.0817127
EDEM1	ENSG00000134109	-0.321141	6.90022	12.3076	0.00268318	0.0817127
AC008269.2	ENSG00000229321	0.791019	0.967785	12.3044	0.0026858	0.0817127
TMEM241	ENSG00000134490	-0.478978	3.47558	12.2942	0.00269432	0.0818628
HK1	ENSG00000156515	-0.29538	7.49135	12.2854	0.00270171	0.0819783
PLEK2	ENSG00000100558	-0.640113	4.22188	12.4189	0.00271341	0.0821283
TSPOAP1-AS1	ENSG00000265148	0.837135	1.01989	12.2652	0.00271866	0.0821283
DHRS9	ENSG00000073737	-2.26233	4.3841	14.727	0.00272085	0.0821283
HM13-IT1	ENSG00000235313	-0.602758	1.61237	12.2581	0.00272465	0.0821283
RP11-54O7.3	ENSG00000223764	-0.654437	2.91637	12.2544	0.00272775	0.0821283
TPI1	ENSG00000111669	-0.309305	8.70024	12.2533	0.00272869	0.0821283
ZCCHC4	ENSG00000168228	0.350621	4.33262	12.2496	0.00273185	0.0821283
C9ORF92	ENSG00000205549	-1.19248	-0.648245	12.2419	0.00273837	0.0821925
SWT1	ENSG00000116668	0.445503	4.02935	12.2357	0.00274361	0.0821925
MAPKAPK3	ENSG00000114738	-0.41679	5.53933	12.2319	0.00274686	0.0821925
NMT2	ENSG00000152465	0.298244	5.19432	12.2287	0.0027496	0.0821925
SPCS3	ENSG00000129128	-0.392472	6.6568	12.2259	0.002752	0.0821925
MED28	ENSG00000118579	0.221772	6.97778	12.2095	0.00276603	0.082454
RP11-580I16.2	ENSG00000263766	0.71567	0.718373	12.2022	0.0027723	0.082454
HIST1H4B	ENSG00000278705	-0.463901	4.95452	12.1982	0.00277579	0.082454
GMPPA	ENSG00000144591	-0.353414	4.50925	12.1914	0.00278162	0.082454
BAIAP2L1	ENSG00000006453	-0.471791	6.23399	12.2921	0.00278501	0.082454
CYP1B1	ENSG00000138061	-0.919627	7.10469	13.6425	0.00278807	0.082454
SCO2	ENSG00000130489	-0.532266	3.22355	12.1815	0.00279023	0.082454
GALNT15	ENSG00000131386	-0.757132	4.93774	12.8736	0.00279304	0.082454
CFAP69	ENSG00000105792	0.413089	4.10609	12.178	0.00279327	0.082454
TMEM268	ENSG00000157693	0.310066	4.60737	12.1692	0.00280093	0.082573
LGALS7B	ENSG00000178934	-1.13914	-0.473702	12.162	0.00280716	0.0826502
NT5DC2	ENSG00000168268	-0.416327	4.14772	12.143	0.0028239	0.0830358
GAB1	ENSG00000109458	0.345576	5.67909	12.1304	0.00283501	0.0830973
MGEA5	ENSG00000198408	0.24239	8.72188	12.1281	0.00283701	0.0830973
SEC31B	ENSG00000075826	0.373733	3.95313	12.1245	0.00284017	0.0830973
MS4A8	ENSG00000166959	1.01606	2.18822	12.1957	0.00284402	0.0830973
C16ORF74	ENSG00000154102	-0.453029	2.97629	12.12	0.0028442	0.0830973
ZNF844	ENSG00000223547	0.29617	6.16119	12.1123	0.00285101	0.0831639
MVD	ENSG00000167508	-0.561277	5.45128	12.3432	0.00285525	0.0831639
ST13P11	ENSG00000213368	1.03853	0.144333	12.1023	0.00285994	0.0831639
TRGJP1	ENSG00000211692	4.48822	-0.647979	13.8963	0.00286106	0.0831639
RP11-611O2.1	ENSG00000256325	0.604309	1.70136	12.0928	0.00286838	0.0832707
RP4-569M23.5	ENSG00000267882	-1.1248	-0.219625	12.0771	0.00288254	0.0835121
C22ORF46	ENSG00000184208	0.406886	3.8545	12.0754	0.00288402	0.0835121
C11ORF54	ENSG00000182919	0.327767	6.02552	12.0618	0.00289635	0.0837628
TRIM65	ENSG00000141569	-0.382454	4.39502	12.0533	0.00290405	0.0838005
COBLL1	ENSG00000082438	0.42279	6.62684	12.0522	0.002905	0.0838005
LRRC3	ENSG00000160233	-0.78425	1.73064	12.028	0.00292705	0.0843301
ARMCX2	ENSG00000184867	0.283223	5.403	12.0106	0.00294305	0.0846842
DNASE2B	ENSG00000137976	1.44308	-0.588216	12.0027	0.00295033	0.0847868
RBM5	ENSG00000003756	0.215354	8.12695	11.9859	0.00296593	0.0850003
RP11-80I15.1	ENSG00000223849	0.944917	0.19971	11.9853	0.00296649	0.0850003
EFCAB7	ENSG00000203965	0.517765	3.80669	11.9827	0.00296894	0.0850003
RAD54L	ENSG00000085999	-0.576675	3.16301	11.9623	0.002988	0.0854387
IPO9-AS1	ENSG00000231871	1.32257	-0.335136	11.9579	0.00299208	0.0854483
SMCO3	ENSG00000179256	1.67886	-0.0865555	11.9787	0.00299924	0.0855034
ZNF487	ENSG00000243660	0.422225	3.03573	11.9479	0.0030015	0.0855034
ARHGEF16	ENSG00000130762	-0.578805	4.69184	12.0724	0.00301301	0.0857244
ENTPD5	ENSG00000187097	0.66306	7.54792	12.6873	0.00302021	0.0858222
GPR153	ENSG00000158292	-0.597135	2.99566	11.9179	0.00302987	0.0859894
PMEPA1	ENSG00000124225	-0.362085	6.98641	11.9005	0.00304651	0.0863347
ELOVL1	ENSG00000066322	-0.312379	5.59775	11.8973	0.0030496	0.0863347
FAR2P2	ENSG00000178162	1.23439	5.90563	13.7136	0.00305744	0.086429
RBM3	ENSG00000102317	-0.288753	6.91654	11.8845	0.00306194	0.086429
ZNF615	ENSG00000197619	0.352073	5.40502	11.8797	0.00306655	0.086429
RP11-375I20.6	ENSG00000260633	1.07288	1.25377	11.8778	0.00306838	0.086429
STAG2	ENSG00000101972	0.263203	7.7112	11.8742	0.00307187	0.086429
CDCA5	ENSG00000146670	-0.68553	3.21194	11.8693	0.00307663	0.0864564
RUFY3	ENSG00000018189	-0.297316	6.73496	11.8586	0.00308693	0.086639
ECE2	ENSG00000145194	-0.542332	1.81244	11.8542	0.00309129	0.0866548
RP11-531A24.5	ENSG00000253636	0.675506	1.65938	11.848	0.00309734	0.0867179
FZD9	ENSG00000188763	-0.792329	0.72071	11.844	0.00310117	0.0867187
NKX3-1	ENSG00000167034	0.410018	6.4659	11.8397	0.00310543	0.0867315
SIPA1L2	ENSG00000116991	-0.520839	6.63407	12.1101	0.00312929	0.0872912
NCLN	ENSG00000125912	-0.358906	5.464	11.778	0.00316643	0.0881732
GJB6	ENSG00000121742	-1.23328	-0.0533445	11.7721	0.00317236	0.0881732
SLC26A5	ENSG00000170615	0.556219	2.84082	11.772	0.0031725	0.0881732
PON1	ENSG00000005421	1.68981	0.497829	11.7626	0.00318194	0.0883278
GALNT18	ENSG00000110328	-0.408444	5.21213	11.7558	0.00318881	0.0883915
RP11-37B2.1	ENSG00000251136	0.28363	5.47641	11.7526	0.00319198	0.0883915
CEP170B	ENSG00000099814	-0.409386	6.26857	11.7438	0.00320093	0.0884415
MISP	ENSG00000099812	-0.540075	5.14942	11.871	0.00320331	0.0884415
FAM20C	ENSG00000177706	-0.453978	4.85938	11.7394	0.00320541	0.0884415
KLK10	ENSG00000129451	-0.841393	3.1629	11.9579	0.0032202	0.0886583
CTB-131K11.1	ENSG00000266469	1.19892	-0.292849	11.724	0.00322104	0.0886583
HLA-C	ENSG00000204525	-0.371974	7.53032	11.7103	0.00323501	0.0889355
POU3F3	ENSG00000198914	-0.90276	0.50532	11.7003	0.00324533	0.0891117
CLCF1	ENSG00000175505	-0.665343	3.14556	11.693	0.00325278	0.089209
MOV10L1	ENSG00000073146	0.724272	2.03667	11.6833	0.00326289	0.0893789
LINC01297	ENSG00000274827	1.05814	3.00097	12.1213	0.0032711	0.0894605
CPA4	ENSG00000128510	0.821807	1.66095	11.6666	0.00328014	0.0894605
TAPT1	ENSG00000169762	0.283607	5.21647	11.6658	0.00328098	0.0894605
BCL3	ENSG00000069399	-0.560052	3.98615	11.6641	0.00328277	0.0894605
FBXL20	ENSG00000108306	0.241247	6.28764	11.6579	0.00328922	0.0894605
GNPDA1	ENSG00000113552	0.296606	5.78925	11.6578	0.00328939	0.0894605
GPRASP2	ENSG00000158301	0.405218	4.66694	11.6328	0.00331561	0.0900663
SLC25A38	ENSG00000144659	0.326061	4.85265	11.6209	0.00332816	0.0902905
CALR	ENSG00000179218	-0.360232	8.73394	11.6175	0.00333178	0.0902905
IQCH	ENSG00000103599	-0.562859	2.59887	11.6085	0.00334125	0.0904397
UBL4A	ENSG00000102178	-0.311782	4.93333	11.604	0.00334604	0.090462
RERGL	ENSG00000111404	1.90135	0.246661	11.6845	0.00336642	0.0909053
TYW3	ENSG00000162623	0.345789	5.24348	11.5788	0.00337302	0.090976
BCAP31	ENSG00000185825	-0.269226	6.72168	11.5637	0.00338926	0.091306
SPRYD3	ENSG00000167778	-0.363101	4.75422	11.5552	0.0033985	0.0913646
LRRC9	ENSG00000131951	1.37351	0.434968	11.58	0.00340056	0.0913646
SDS	ENSG00000135094	1.66479	1.17133	12.2638	0.00340535	0.0913646
CD99	ENSG00000002586	-0.296157	5.96279	11.5469	0.00340745	0.0913646
CDA	ENSG00000158825	-1.17548	-0.303481	11.5408	0.00341412	0.0914358
LINC01451	ENSG00000279141	1.04918	1.10236	11.5156	0.00344174	0.0919645
KLC3	ENSG00000104892	-0.554413	2.97316	11.5154	0.00344192	0.0919645
PDIA4	ENSG00000155660	-0.516563	7.51312	11.8264	0.0034462	0.0919712
GPRASP1	ENSG00000198932	0.444385	5.54173	11.4989	0.00346015	0.0922355
ARRDC4	ENSG00000140450	0.443693	6.3691	11.5585	0.00346423	0.0922366
RRM2	ENSG00000171848	-1.05542	4.80522	12.7199	0.00347833	0.0925042
CBFA2T2	ENSG00000078699	0.288163	6.15059	11.476	0.00348551	0.0925871
IL1RL1	ENSG00000115602	-0.895635	6.06782	12.7064	0.00349081	0.09262
MIR186	ENSG00000207721	1.58083	-0.579608	11.463	0.00350004	0.0927472
ZKSCAN8	ENSG00000198315	0.279546	6.19607	11.4575	0.00350627	0.0927472
RP11-67L2.2	ENSG00000273033	0.362014	4.34698	11.4561	0.00350779	0.0927472
ITGA9-AS1	ENSG00000235257	0.531308	2.93391	11.4378	0.00352846	0.0931059
SDF2L1	ENSG00000128228	-0.740801	2.36341	11.4368	0.00352952	0.0931059
C17ORF58	ENSG00000186665	0.445322	3.60076	11.4295	0.00353783	0.0932174
ANGPTL4	ENSG00000167772	-1.06652	6.28508	13.0039	0.00354244	0.0932312
ASL	ENSG00000126522	-0.372163	4.28647	11.4152	0.00355407	0.0933877
ZNF44	ENSG00000197857	0.258404	5.39378	11.4101	0.0035599	0.0933877
ZNF154	ENSG00000179909	0.56232	3.15016	11.4094	0.00356067	0.0933877
ABHD11	ENSG00000106077	-0.469152	4.14142	11.3827	0.00359136	0.0940845
HVCN1	ENSG00000122986	0.609479	1.47587	11.3765	0.00359847	0.0941626
ACTN1	ENSG00000072110	-0.449902	7.52725	11.4902	0.00360727	0.0942849
ERMAP	ENSG00000164010	0.320477	4.26272	11.3595	0.00361818	0.0944618
COLEC12	ENSG00000158270	0.407665	4.87838	11.3427	0.00363778	0.0945913
LDLR	ENSG00000130164	-0.572827	7.60347	11.8415	0.00363896	0.0945913
RB1CC1	ENSG00000023287	0.306926	7.71352	11.3413	0.00363936	0.0945913
EIF4G1	ENSG00000114867	-0.258253	8.80939	11.341	0.00363972	0.0945913
NARF	ENSG00000141562	-0.297288	5.559	11.3309	0.00365159	0.0947404
LAMC2	ENSG00000058085	-0.729493	9.23186	12.2621	0.00365628	0.0947404
VEGFA	ENSG00000112715	-0.386618	7.31078	11.3221	0.00366195	0.0947404
SLC1A4	ENSG00000115902	-0.30757	4.45304	11.3195	0.00366506	0.0947404
SNX2	ENSG00000205302	0.253057	6.26794	11.3185	0.00366622	0.0947404
RP11-258C19.7	ENSG00000270189	0.668569	1.94397	11.3091	0.00367726	0.0947471
SLFN11	ENSG00000172716	-0.445309	5.06231	11.3076	0.00367903	0.0947471
TP53BP1	ENSG00000067369	0.219293	7.69455	11.3034	0.0036841	0.0947471
ATP6V0B	ENSG00000117410	-0.347275	5.8815	11.3033	0.00368415	0.0947471
FDPS	ENSG00000160752	-0.481297	7.0099	11.507	0.00368821	0.0947471
FEN1	ENSG00000168496	-0.714524	4.46566	11.7343	0.00369194	0.0947471
DMAP1	ENSG00000178028	0.366508	5.0835	11.2937	0.00369554	0.0947471
GPRIN1	ENSG00000169258	-0.660884	2.10148	11.2809	0.00371083	0.0950323
CREBRF	ENSG00000164463	0.35275	6.73372	11.2716	0.003722	0.0950421
HIST1H4D	ENSG00000277157	-0.606314	5.90655	11.7654	0.00372262	0.0950421
FAM131B	ENSG00000159784	-0.901642	1.43029	11.2693	0.00372477	0.0950421
SMIM7	ENSG00000214046	0.256581	5.83744	11.2663	0.00372842	0.0950421
FAHD2CP	ENSG00000231584	-0.496088	2.85697	11.2633	0.00373204	0.0950421
JUP	ENSG00000173801	-0.398756	7.32404	11.2582	0.00373811	0.0950901
TRPC6	ENSG00000137672	0.605929	2.89449	11.2548	0.00374226	0.0950901
RP1-69D17.4	ENSG00000226149	0.769694	0.721051	11.2362	0.00376483	0.0955572
ZNF235	ENSG00000159917	0.416835	4.1248	11.2298	0.00377252	0.0956459
BLM	ENSG00000197299	-0.646891	3.37359	11.2107	0.00379594	0.0959891
CDC45	ENSG00000093009	-0.701699	3.25504	11.2386	0.00380397	0.0959891
AC023137.2	ENSG00000228950	0.685404	0.720532	11.2039	0.00380426	0.0959891
DUBR	ENSG00000243701	0.47489	2.57312	11.2019	0.0038067	0.0959891
DLGAP1-AS2	ENSG00000262001	0.456939	3.51116	11.2004	0.00380862	0.0959891
RP11-480C16.1	ENSG00000272563	0.597495	1.81276	11.1982	0.0038113	0.0959891
NAMPT	ENSG00000105835	-0.509066	8.47642	11.4968	0.00381934	0.0960856
CCDC84	ENSG00000186166	0.322781	5.62574	11.1876	0.00382439	0.0961069
CLU	ENSG00000120885	1.05962	8.07969	12.7177	0.00383328	0.0962241
PLCXD3	ENSG00000182836	-1.02742	0.262721	11.1753	0.00383968	0.0962789
STEAP3	ENSG00000115107	-0.654459	4.93139	11.5796	0.00385406	0.0964364
CIT	ENSG00000122966	-0.540817	4.82939	11.2679	0.00385922	0.0964364
BTBD6	ENSG00000184887	-0.359652	4.84065	11.1549	0.00386515	0.0964364
RP11-544L8__B.4	ENSG00000175967	1.16658	1.90092	11.1542	0.00386597	0.0964364
LINC00278	ENSG00000231535	0.58741	2.86245	11.1533	0.00386709	0.0964364
TRIM2	ENSG00000109654	0.301929	6.46009	11.1461	0.00387616	0.096557
CD300LB	ENSG00000178789	1.62212	-0.33774	11.1422	0.00388105	0.0965733
DDT	ENSG00000099977	-0.369177	4.65982	11.1303	0.00389601	0.0968064
RRAGB	ENSG00000083750	0.325519	4.61262	11.128	0.0038989	0.0968064
BST2	ENSG00000130303	0.74572	4.01965	11.401	0.00392621	0.0973786
IL15RA	ENSG00000134470	-0.527068	3.06612	11.0975	0.00393777	0.0975591
EIF5A	ENSG00000132507	-0.385911	6.77756	11.0926	0.00394402	0.0976014
RP11-272P10.2	ENSG00000234740	0.680534	0.906169	11.0895	0.00394803	0.0976014
RP11-561O23.8	ENSG00000226904	1.23847	-0.586567	11.0836	0.0039556	0.0976302
IFIT2	ENSG00000119922	0.484196	4.76813	11.0819	0.00395775	0.0976302
CHDH	ENSG00000016391	0.537523	5.73894	11.3145	0.00397369	0.0979139
AQP3	ENSG00000165272	-0.728142	6.85207	11.9601	0.00398003	0.0979139
ADGRF5	ENSG00000069122	0.586912	6.42088	11.5501	0.00398212	0.0979139
DMBT1	ENSG00000187908	-0.855822	1.84696	11.0539	0.00399391	0.097964
ADCY10P1	ENSG00000161912	0.333515	3.94326	11.0524	0.00399593	0.097964
RPS6KA4	ENSG00000162302	-0.520164	4.79765	11.1157	0.00399704	0.097964
MIR3180-4	ENSG00000257391	1.03015	0.0716063	11.0442	0.00400656	0.098092
CYB561D2	ENSG00000114395	-0.467844	3.13957	11.0293	0.00402601	0.0984624
SYT6	ENSG00000134207	1.18092	0.279464	11.017	0.00404219	0.0986757
HGFAC	ENSG00000109758	0.810712	1.15451	11.0161	0.00404338	0.0986757
GNA15	ENSG00000060558	-0.701099	5.0347	11.5733	0.00405001	0.0986871
AGPAT2	ENSG00000169692	-0.444608	4.05607	11.0092	0.00405258	0.0986871
PGPEP1	ENSG00000130517	0.280094	6.12342	11.0059	0.00405682	0.0986871
LINC01022	ENSG00000232715	2.37746	-0.656052	11.0006	0.00406387	0.0987532
CASP12	ENSG00000204403	1.29282	0.611433	10.9956	0.00407058	0.0988112
HIST1H2AC	ENSG00000180573	0.37399	6.93965	10.9833	0.00408689	0.0991016
DDOST	ENSG00000244038	-0.251188	7.19113	10.9773	0.00409487	0.099107
CCAR1	ENSG00000060339	0.247182	6.72873	10.9766	0.0040958	0.099107
B3GNT3	ENSG00000179913	-0.779887	4.39008	11.5385	0.00410466	0.0991583
HSP90B1	ENSG00000166598	-0.403419	9.44067	10.9847	0.00410668	0.0991583
CAPN1	ENSG00000014216	-0.342505	7.31793	10.965	0.00411138	0.0991583
EML5	ENSG00000165521	0.438738	5.25755	10.9545	0.00412549	0.0991583
SLC9A3R1	ENSG00000109062	-0.399518	4.9868	10.9533	0.0041271	0.0991583
PSMB8-AS1	ENSG00000204261	-0.611885	1.35905	10.9506	0.00413071	0.0991583
BOLA2B	ENSG00000169627	-0.487005	2.90208	10.9491	0.0041328	0.0991583
DIO3OS	ENSG00000258498	-0.642243	2.14377	10.9488	0.0041332	0.0991583
NAMPTP1	ENSG00000229644	-0.546652	3.99158	10.946	0.00413703	0.0991583
FANCA	ENSG00000187741	-0.699755	4.52661	11.3553	0.00414496	0.0992441
SETP21	ENSG00000214244	0.858644	1.96109	10.9242	0.00416654	0.0995673
TNFRSF12A	ENSG00000006327	-0.438188	6.62211	11.0105	0.00416977	0.0995673
RIC3	ENSG00000166405	0.329551	5.31133	10.9196	0.00417281	0.0995673
RPS9	ENSG00000170889	-0.288747	8.1405	10.9174	0.00417591	0.0995673
EPC2	ENSG00000135999	0.310218	5.84474	10.9082	0.00418842	0.0996298
STX10	ENSG00000104915	-0.33689	4.48306	10.898	0.0042024	0.0996298
TRG-AS1	ENSG00000281103	0.957002	1.05696	10.8953	0.0042062	0.0996298
NUPR1	ENSG00000176046	0.643315	6.14343	11.4866	0.00420697	0.0996298
AL359314.1	ENSG00000274326	1.84051	-0.229787	10.9706	0.00420966	0.0996298
TULP1	ENSG00000112041	-0.916317	0.170836	10.8917	0.00421115	0.0996298
DZIP3	ENSG00000198919	0.33243	4.82057	10.8914	0.0042116	0.0996298
CCDC146	ENSG00000135205	0.39953	4.30466	10.8884	0.00421573	0.0996298
SLC9A9	ENSG00000181804	0.550014	4.786	11.0004	0.00422148	0.0996298
SREBF2	ENSG00000198911	-0.333564	7.1708	10.881	0.00422594	0.0996298
METTL1	ENSG00000037897	-0.49042	2.37583	10.8788	0.00422901	0.0996298
APOLD1	ENSG00000178878	-0.570814	5.44288	11.1745	0.00423263	0.0996298
LPAR1	ENSG00000198121	-0.325678	5.55073	10.8737	0.00423605	0.0996298
DUSP4	ENSG00000120875	-0.497846	4.88888	10.8951	0.00423966	0.0996298
HIST1H2AB	ENSG00000278463	-0.691243	3.64724	10.9982	0.00424678	0.0996424
MAGEF1	ENSG00000177383	0.276789	4.53362	10.8635	0.00425025	0.0996424
NUDT1	ENSG00000106268	-0.493901	2.43283	10.8589	0.0042567	0.0996424
GJB2	ENSG00000165474	-0.931932	2.73217	11.1194	0.0042587	0.0996424
NTMT1	ENSG00000148335	-0.332213	4.16431	10.8528	0.00426519	0.0996424
LINC00511	ENSG00000227036	-0.55225	4.73743	10.9759	0.0042664	0.0996424
CHST12	ENSG00000136213	0.334767	5.14732	10.8457	0.00427518	0.0997455
MPZL1	ENSG00000197965	-0.255205	7.19614	10.8387	0.00428498	0.099872
MID1IP1	ENSG00000165175	-0.332475	5.22568	10.8265	0.0043022	0.100171
MC1R	ENSG00000258839	0.614534	4.3969	10.977	0.00431093	0.100272
ETS2	ENSG00000157557	-0.356971	7.64393	10.8158	0.00431729	0.100318
SDR16C5	ENSG00000170786	-0.920924	1.25356	10.8094	0.00432645	0.100381
KCNK6	ENSG00000099337	-0.529972	4.8807	10.9069	0.00433042	0.100381
MPP1	ENSG00000130830	0.481294	3.81291	10.8046	0.0043332	0.100381
RPL8	ENSG00000161016	-0.308409	8.44228	10.7892	0.00435518	0.100677
HSPA9	ENSG00000113013	0.304696	8.93213	10.7852	0.00436102	0.100677
RP11-333I13.1	ENSG00000260977	0.577435	1.16353	10.7848	0.00436158	0.100677
TUBB2A	ENSG00000137267	-0.450266	4.99523	10.7833	0.00436363	0.100677
RP11-215P8.3	ENSG00000248559	0.74683	1.21748	10.776	0.00437411	0.100687
XRCC3	ENSG00000126215	-0.517622	4.11282	10.7735	0.00437777	0.100687
ARHGAP28	ENSG00000088756	0.680083	4.24284	11.0124	0.00437833	0.100687
ESRRA	ENSG00000173153	-0.337059	5.49298	10.7703	0.00438235	0.100687
INPP5D	ENSG00000168918	0.752519	4.46088	11.2267	0.00438613	0.100687
SSR4	ENSG00000180879	-0.354627	5.82147	10.7617	0.00439479	0.100693
ZNF781	ENSG00000196381	0.84793	0.890566	10.7608	0.00439609	0.100693
EZH2	ENSG00000106462	-0.426432	4.65597	10.7584	0.00439966	0.100693
HACL1	ENSG00000131373	0.279137	5.00318	10.7463	0.0044171	0.100991
SSR3	ENSG00000114850	-0.390216	7.18291	10.743	0.00442204	0.101003
MCM5	ENSG00000100297	-0.528656	5.76828	10.9875	0.00444181	0.101353
AC104820.2	ENSG00000234663	1.14211	-0.0979945	10.7218	0.00445307	0.101509
CEBPD	ENSG00000221869	-0.55815	6.00406	11.092	0.00446681	0.101602
C2ORF72	ENSG00000204128	0.799537	4.0348	11.0919	0.00446693	0.101602
IL1A	ENSG00000115008	-0.997598	1.42008	10.7771	0.00447054	0.101602
PSMA7	ENSG00000101182	-0.261379	6.47304	10.6907	0.00449899	0.102147
RTN4RL1	ENSG00000185924	-0.81752	2.28394	10.7055	0.0045115	0.102266
RHOBTB2	ENSG00000008853	-0.357871	4.1417	10.6811	0.0045132	0.102266
SAMD9L	ENSG00000177409	0.361329	4.78789	10.6703	0.00452938	0.102448
PNISR	ENSG00000132424	0.245457	7.87759	10.6697	0.00453021	0.102448
SLC8A3	ENSG00000100678	-0.652624	1.32487	10.6581	0.00454769	0.102739
PPP4R1	ENSG00000154845	-0.284871	7.07315	10.6552	0.00455207	0.102739
MCM4	ENSG00000104738	-0.569534	6.38348	11.104	0.00455886	0.10279
TSPAN3	ENSG00000140391	-0.349141	7.86031	10.6446	0.00456806	0.102876
CDCA7	ENSG00000144354	-0.6833	3.41927	10.7123	0.00457165	0.102876
RP11-250B2.3	ENSG00000233967	0.646486	1.14129	10.6364	0.00458049	0.102973
AC093375.1	ENSG00000226383	0.479969	3.36594	10.633	0.00458555	0.102985
MGAT2	ENSG00000168282	-0.266848	5.2846	10.6222	0.0046021	0.103255
CNTNAP2	ENSG00000174469	0.643215	4.49028	10.8075	0.0046103	0.103338
AC012442.6	ENSG00000228251	0.770232	0.276269	10.6019	0.00463311	0.103745
UTP14C	ENSG00000253797	0.271543	5.44471	10.599	0.00463756	0.103745
NAPSA	ENSG00000131400	0.697692	0.559878	10.5948	0.00464407	0.10378
RAB25	ENSG00000132698	-0.351708	4.61626	10.5921	0.00464822	0.10378
NPM1P25	ENSG00000229417	0.921765	0.730142	10.5882	0.00465418	0.103811
PHC1	ENSG00000111752	0.304293	5.5268	10.5807	0.00466586	0.10397
PCMTD2	ENSG00000203880	0.275056	5.97426	10.5765	0.00467238	0.103979
RWDD2A	ENSG00000013392	0.412456	3.93817	10.5716	0.00467985	0.103979
NDUFB2	ENSG00000090266	-0.302039	5.0845	10.5716	0.00467992	0.103979
TBC1D2	ENSG00000095383	-0.394029	5.36158	10.5603	0.00469757	0.104202
FAM221B	ENSG00000204930	0.987286	0.73146	10.555	0.0047058	0.104202
CDC14A	ENSG00000079335	0.307907	4.86538	10.554	0.00470727	0.104202
C7ORF50	ENSG00000146540	-0.332082	5.12812	10.5525	0.00470968	0.104202
MDK	ENSG00000110492	-0.420443	3.73395	10.5505	0.00471278	0.104202
TFDP2	ENSG00000114126	0.26489	6.69694	10.5414	0.00472706	0.104416
RAD51-AS1	ENSG00000245849	0.458742	4.01645	10.5351	0.00473698	0.104482
CHST9	ENSG00000154080	0.53662	3.66188	10.5337	0.00473917	0.104482
SCHLAP1	ENSG00000281131	1.07713	1.36254	10.5628	0.00474651	0.104542
FAM111A	ENSG00000166801	0.312571	6.84097	10.5262	0.00475106	0.104542
C16ORF70	ENSG00000125149	0.321404	5.03733	10.5173	0.00476519	0.104752
SPINK1	ENSG00000164266	-1.17413	3.46247	11.2971	0.00478075	0.104942
C14ORF80	ENSG00000185347	-0.512344	3.11033	10.506	0.00478303	0.104942
RREB1	ENSG00000124782	-0.249493	6.85625	10.5027	0.00478835	0.104957
RP11-147L13.12	ENSG00000274561	0.598303	1.87477	10.4734	0.00483536	0.105886
YWHAE	ENSG00000108953	-0.260867	7.58268	10.4688	0.00484275	0.105946
RPL22L1	ENSG00000163584	-0.597373	4.96619	10.7291	0.00487092	0.10646
GALT	ENSG00000213930	0.3624	3.43831	10.4445	0.0048821	0.106507
TPRN	ENSG00000176058	-0.441698	4.10239	10.4413	0.00488737	0.106507
RPL10A	ENSG00000198755	-0.243669	8.64868	10.441	0.00488779	0.106507
SNORD74	ENSG00000200897	-1.09519	-0.589068	10.438	0.00489277	0.106507
LINC01239	ENSG00000234840	0.995971	0.0553937	10.4331	0.00490072	0.106507
C19ORF71	ENSG00000183397	0.746792	1.49579	10.4307	0.00490472	0.106507
TDRD9	ENSG00000156414	0.754514	0.662198	10.4301	0.00490571	0.106507
UNC13A	ENSG00000130477	-0.894957	1.14667	10.4243	0.00491526	0.106613
KCNK5	ENSG00000164626	-0.648751	2.88338	10.4123	0.004935	0.106901
MYBPC1	ENSG00000196091	1.06472	5.28435	11.5942	0.00493793	0.106901
ADORA3	ENSG00000282608	-0.777754	0.20191	10.3919	0.00496876	0.107466
SH3BGRL	ENSG00000131171	0.358978	4.51358	10.3788	0.0049905	0.107739
CD38	ENSG00000004468	0.620545	3.52117	10.3786	0.00499082	0.107739
ZNF345	ENSG00000251247	0.430482	3.54543	10.3672	0.00500987	0.107966
TTL	ENSG00000114999	-0.275823	5.70918	10.3667	0.00501076	0.107966
FTLP14	ENSG00000260459	-1.01043	0.0490592	10.362	0.00501871	0.107974
DTX3	ENSG00000178498	0.440769	4.44795	10.3608	0.00502062	0.107974
CA9	ENSG00000107159	-1.4856	2.85437	11.309	0.00502638	0.107996
PCNX4	ENSG00000126773	0.270771	6.62803	10.3527	0.00503425	0.108062
LAX1	ENSG00000122188	0.924429	0.507381	10.3482	0.00504187	0.108062
ZNF271P	ENSG00000257267	0.274454	5.25567	10.3472	0.00504366	0.108062
PRSS22	ENSG00000005001	-0.335394	5.30224	10.339	0.00505749	0.108257
PLIN3	ENSG00000105355	-0.361863	5.52894	10.3354	0.00506353	0.108285
CPT1A	ENSG00000110090	0.28588	7.33122	10.3303	0.00507223	0.108321
RPSAP19	ENSG00000183298	-0.320893	5.66045	10.3289	0.00507473	0.108321
S100A2	ENSG00000196754	-0.906337	8.93332	11.5377	0.00508189	0.108372
ZNF862	ENSG00000106479	0.343582	5.38113	10.308	0.00511045	0.108849
LYZ	ENSG00000090382	0.933987	3.3041	10.7246	0.00511817	0.108849
FAM21A	ENSG00000099290	0.230728	6.44688	10.3032	0.00511855	0.108849
RANBP3L	ENSG00000164188	0.682381	2.95063	10.287	0.00514651	0.109285
RASGRP1	ENSG00000172575	0.913269	2.11974	10.323	0.00514861	0.109285
LINC01179	ENSG00000249500	-1.04787	-0.200695	10.2723	0.00517195	0.109629
CTD-2561B21.8	ENSG00000280351	0.607423	1.79002	10.2709	0.00517443	0.109629
ORC1	ENSG00000085840	-0.604637	3.17569	10.2594	0.0051945	0.109939
ZKSCAN5	ENSG00000196652	0.28244	5.31372	10.257	0.00519871	0.109939
ST13P3	ENSG00000257773	0.434938	2.56134	10.249	0.00521265	0.110002
OAS1	ENSG00000089127	-0.465567	4.0814	10.2438	0.00522188	0.110002
MYCN	ENSG00000134323	1.00943	0.738205	10.2427	0.00522387	0.110002
DSEL	ENSG00000171451	0.456113	4.79085	10.2416	0.00522572	0.110002
ADARB2	ENSG00000185736	0.884775	1.03727	10.2384	0.00523127	0.110002
CPNE7	ENSG00000178773	-0.659605	2.49316	10.2364	0.00523489	0.110002
ZNF367	ENSG00000165244	-0.546984	2.95978	10.2361	0.00523543	0.110002
PAK1	ENSG00000149269	-0.239811	5.79555	10.2194	0.005265	0.110521
VWA8	ENSG00000102763	0.238118	6.10237	10.2156	0.00527176	0.110561
BCL2	ENSG00000171791	0.393957	6.19652	10.2084	0.00528444	0.110621
TMEM8A	ENSG00000129925	-0.327844	5.53201	10.2083	0.00528474	0.110621
PUSL1	ENSG00000169972	-0.422104	3.38823	10.203	0.00529416	0.110621
PPM1L	ENSG00000163590	0.353557	5.30282	10.2023	0.0052953	0.110621
C3ORF67	ENSG00000163689	-0.826643	1.18297	10.2004	0.00529881	0.110621
ZNF234	ENSG00000263002	0.285917	4.89603	10.1963	0.00530606	0.110644
KRT5	ENSG00000186081	-0.918192	8.39972	11.3989	0.00530967	0.110644
UBB	ENSG00000170315	0.330439	8.80176	10.1881	0.00532086	0.110644
OR51C1P	ENSG00000197674	2.05749	2.10031	11.2418	0.00532165	0.110644
TRIOBP	ENSG00000100106	-0.296539	6.59516	10.1862	0.00532418	0.110644
IL27RA	ENSG00000104998	-0.413355	3.07794	10.1832	0.00532965	0.110657
PDLIM5	ENSG00000163110	0.447205	8.7508	10.3386	0.00533837	0.110737
CTD-2311B13.2	ENSG00000258265	1.37475	-0.131062	10.1706	0.00535232	0.110926
ZNF383	ENSG00000188283	0.279238	4.38208	10.1608	0.00537007	0.11113
CLN3	ENSG00000188603	0.443587	2.82707	10.1598	0.00537191	0.11113
LIFR-AS1	ENSG00000244968	0.653335	1.06088	10.1478	0.00539374	0.111336
MLEC	ENSG00000110917	-0.306929	8.15966	10.1454	0.00539817	0.111336
PRPS1	ENSG00000147224	-0.295038	4.74433	10.1447	0.00539946	0.111336
SEC61A2	ENSG00000065665	0.305377	3.74807	10.1436	0.0054014	0.111336
PTPRQ	ENSG00000139304	0.652167	2.44719	10.1409	0.00540636	0.111338
KRT16P3	ENSG00000214822	-0.878528	1.27143	10.1317	0.00542321	0.111406
CAD	ENSG00000084774	-0.346218	6.10057	10.1295	0.00542721	0.111406
TACSTD2	ENSG00000184292	-0.437842	7.9722	10.2676	0.00542732	0.111406
SAPCD2	ENSG00000186193	-0.549481	3.22085	10.1268	0.00543224	0.111406
BTNL9	ENSG00000165810	-0.750479	1.58903	10.1241	0.00543707	0.111406
HIST2H4A	ENSG00000270882	-0.358559	6.09977	10.1214	0.00544213	0.111406
RP11-463O12.5	ENSG00000280138	-0.297518	6.89823	10.1187	0.00544712	0.111406
NFIC	ENSG00000141905	-0.493344	5.93672	10.3129	0.00545266	0.111406
NPDC1	ENSG00000107281	-0.428779	5.11508	10.1152	0.00545361	0.111406
RP11-274B21.9	ENSG00000271344	0.696912	0.329013	10.1101	0.00546293	0.111497
HNRNPF	ENSG00000169813	-0.233725	7.89257	10.1061	0.00547043	0.111517
ATAD3A	ENSG00000197785	-0.389845	4.83289	10.1043	0.00547369	0.111517
WBP1	ENSG00000239779	0.475772	3.32617	10.0896	0.00550097	0.111973
CLK4	ENSG00000113240	0.240654	5.97346	10.0764	0.00552561	0.112374
C11ORF24	ENSG00000171067	-0.413579	3.38506	10.0596	0.00555717	0.112915
COA5	ENSG00000183513	0.291631	4.90479	10.0482	0.00557882	0.113254
HMBS	ENSG00000256269	-0.46741	2.6593	10.0421	0.00559029	0.11337
FGFBP1	ENSG00000137440	-1.07113	5.13404	11.2115	0.00559449	0.11337
FGR	ENSG00000000938	-0.900785	0.88339	10.0327	0.00560818	0.113547
TMED10	ENSG00000170348	-0.298553	7.80947	10.0196	0.00563325	0.113954
HIPK2	ENSG00000064393	-0.203268	8.27587	10.0155	0.00564109	0.114011
HSPA8P11	ENSG00000248159	0.878779	-0.312989	10.0104	0.00565095	0.114109
RP11-235E17.6	ENSG00000262903	0.5936	2.44672	9.99578	0.00567908	0.114576
GSG2	ENSG00000177602	-0.616635	1.67455	9.98426	0.00570138	0.114873
ABCD4	ENSG00000119688	0.305384	5.57845	9.97937	0.00571089	0.114873
RNVU1-19	ENSG00000275538	0.99406	1.16103	9.97892	0.00571176	0.114873
NSMAF	ENSG00000035681	0.265773	6.0876	9.97779	0.00571395	0.114873
TNFRSF10A	ENSG00000104689	-0.338478	4.70771	9.97494	0.0057195	0.114883
RBM48	ENSG00000127993	0.333506	4.17173	9.96962	0.00572989	0.11496
ZNF593	ENSG00000142684	-0.463515	2.65172	9.96783	0.00573337	0.11496
VPS9D1-AS1	ENSG00000261373	-0.788014	1.07056	9.96419	0.00574049	0.115001
F2RL1	ENSG00000164251	-0.449666	5.16898	9.96302	0.0057614	0.115247
RP11-334C17.5	ENSG00000262580	0.394889	4.02601	9.95277	0.00576287	0.115247
RNF126	ENSG00000070423	-0.398174	4.09556	9.94543	0.00577731	0.115435
DHDH	ENSG00000104808	0.493922	1.98614	9.94249	0.00578311	0.11545
TESK2	ENSG00000070759	0.365328	4.62968	9.93293	0.005802	0.115724
RP11-10C24.3	ENSG00000271643	0.534113	1.70355	9.93042	0.00580697	0.115724
ATP2C1	ENSG00000017260	0.344135	8.45178	9.92601	0.0058157	0.115796
SLC22A4	ENSG00000197208	-0.624364	2.48537	9.92252	0.00582265	0.115834
BEX2	ENSG00000133134	0.443993	3.45479	9.91755	0.00583254	0.1159
RTKN	ENSG00000114993	-0.396062	4.85794	9.91574	0.00583613	0.1159
NSDHL	ENSG00000147383	-0.395982	4.1111	9.89896	0.00586968	0.11624
RPL36AL	ENSG00000165502	-0.230113	6.43893	9.89679	0.00587404	0.11624
UNC13B	ENSG00000198722	-0.271537	6.8572	9.8943	0.00587903	0.11624
TBC1D8	ENSG00000204634	-0.272388	6.8552	9.89313	0.00588138	0.11624
KRT36	ENSG00000126337	-0.852603	1.32623	9.89208	0.0058835	0.11624
LETM1	ENSG00000168924	-0.243891	6.23186	9.88804	0.00589164	0.11624
EPHA5	ENSG00000145242	0.79067	1.95348	9.88765	0.00589241	0.11624
EML6	ENSG00000214595	0.329025	4.02102	9.88685	0.00589402	0.11624
ZNF829	ENSG00000185869	0.320776	3.89301	9.88267	0.00590246	0.116306
IQCH-AS1	ENSG00000259673	0.407641	2.96455	9.86505	0.00593813	0.11682
HYPK	ENSG00000242028	0.361672	4.15873	9.86339	0.00594152	0.11682
EPHA2	ENSG00000142627	-0.61238	6.29878	10.4108	0.00594393	0.11682
BCAS3	ENSG00000141376	0.276445	5.34268	9.84278	0.00598359	0.11743
AC004893.11	ENSG00000242687	0.449771	2.88317	9.84197	0.00598525	0.11743
PARP9	ENSG00000138496	-0.395646	6.04976	9.83075	0.00601017	0.117818
ZNF45	ENSG00000124459	0.276796	4.90531	9.82352	0.0060232	0.117972
EIF6	ENSG00000242372	-0.355405	5.18931	9.81766	0.00603532	0.118108
RP11-134G8.7	ENSG00000224536	0.782365	0.396786	9.81141	0.00604827	0.118169
RP11-510N19.5	ENSG00000249007	-0.665029	1.56901	9.81117	0.00604878	0.118169
VARS	ENSG00000204394	-0.331262	5.98281	9.80824	0.00605485	0.118181
RP5-1184F4.5	ENSG00000236772	0.834046	0.54031	9.8042	0.00606324	0.118181
PEG10	ENSG00000242265	0.550157	5.51281	10.0504	0.00606589	0.118181
MREG	ENSG00000118242	-0.419712	3.26546	9.80001	0.00607197	0.118181
CADM1	ENSG00000182985	0.373242	5.14622	9.79842	0.00607529	0.118181
HLA-H	ENSG00000206341	-0.482544	4.73895	9.8144	0.00608361	0.118242
TNFAIP1	ENSG00000109079	-0.250473	5.74786	9.78384	0.00610578	0.118572
AGO1	ENSG00000092847	0.208745	7.18505	9.77317	0.00612819	0.118905
CTC-281F24.1	ENSG00000261996	0.998737	-0.214779	9.77023	0.0061344	0.118905
GPR68	ENSG00000119714	-0.626585	1.27392	9.76825	0.00613856	0.118905
YWHAZ	ENSG00000164924	-0.282521	8.77714	9.74851	0.00618037	0.119613
EBI3	ENSG00000105246	-1.00699	-0.345523	9.73912	0.00620037	0.119898
RP11-403P17.2	ENSG00000260650	1.39986	-0.610428	9.73542	0.00620827	0.119949
ELAC2	ENSG00000006744	-0.265357	5.90851	9.73164	0.00621634	0.120004
BOD1L1	ENSG00000038219	0.203846	7.63813	9.7288	0.00622242	0.120004
PHF10	ENSG00000130024	0.25049	6.47036	9.72508	0.0062304	0.120004
KIAA1161	ENSG00000164976	-0.464508	3.70616	9.72353	0.00623373	0.120004
TPM3	ENSG00000143549	-0.250347	7.91032	9.72038	0.00624049	0.120004
CGNL1	ENSG00000128849	0.342661	6.82842	9.71774	0.00624617	0.120004
ZNF322P1	ENSG00000188801	0.429704	2.88784	9.71693	0.00624792	0.120004
MPRIP	ENSG00000133030	-0.285673	8.11088	9.70755	0.00626813	0.120241
EHBP1	ENSG00000115504	-0.309683	5.99724	9.70633	0.00627078	0.120241
S100A3	ENSG00000188015	-0.693266	1.49616	9.69748	0.00628992	0.120507
TLK2	ENSG00000146872	0.236636	6.52229	9.6864	0.006314	0.120846
MBTD1	ENSG00000011258	0.261462	5.88675	9.68447	0.00631821	0.120846
POC1A	ENSG00000164087	-0.552589	2.32971	9.67058	0.00634856	0.121324
PSMA3-AS1	ENSG00000257621	0.234423	6.29822	9.66086	0.00636991	0.121631
IGHV3-15	ENSG00000211943	1.8897	0.0071463	9.72813	0.00637656	0.121656
DEDD2	ENSG00000160570	0.34325	4.89171	9.64176	0.00641205	0.122231
GLRX	ENSG00000173221	-0.545648	4.37515	9.72539	0.00642729	0.122419
FANCF	ENSG00000183161	-0.397694	3.40273	9.62924	0.00643986	0.12255
RNU2-63P	ENSG00000222724	0.871885	0.732147	9.62698	0.00644491	0.12255
FP325317.1	ENSG00000277737	-0.984975	0.753822	9.62416	0.0064512	0.122567
DOCK4	ENSG00000128512	0.372177	7.06764	9.61572	0.00647006	0.122823
RP11-174G6.5	ENSG00000261324	0.39674	4.9148	9.60979	0.00648335	0.122967
HELZ2	ENSG00000130589	-0.376478	6.40016	9.60755	0.00648838	0.122967
FBXO45	ENSG00000174013	-0.316311	4.62346	9.6029	0.00649884	0.123063
KRCC1	ENSG00000172086	0.315602	4.5522	9.59123	0.00652514	0.123411
DNM2	ENSG00000079805	-0.302773	7.3092	9.58995	0.00652803	0.123411
RP11-483P21.2	ENSG00000260228	0.758426	0.813246	9.58175	0.0065466	0.123659
KPNA2	ENSG00000182481	-0.299662	5.59597	9.56271	0.00658997	0.124335
TMEM136	ENSG00000181264	0.308303	4.24235	9.56127	0.00659326	0.124335
CAP2	ENSG00000112186	0.614888	3.4152	9.55795	0.00660085	0.124375
FAR2P1	ENSG00000180178	1.19817	4.21271	10.5512	0.00661759	0.124588
BMS1P12	ENSG00000224599	-1.15921	-0.69292	9.54359	0.00663383	0.124689
ABCC6P1	ENSG00000256340	1.36635	-0.204479	9.54357	0.00663388	0.124689
SERPINB5	ENSG00000206075	-0.570505	6.20704	9.97847	0.0066593	0.12505
CCDC28A	ENSG00000024862	0.364268	4.0569	9.5305	0.00666405	0.12505
ZNF322	ENSG00000181315	0.250318	6.00215	9.52615	0.00667412	0.125136
CST2	ENSG00000170369	-1.32085	-0.076229	9.52205	0.00668364	0.125211
FABP5P7	ENSG00000234964	-0.678937	1.9559	9.51924	0.00669015	0.12523
GPC2	ENSG00000213420	-0.628746	0.756573	9.5149	0.00670025	0.125317
CNST	ENSG00000162852	0.315231	6.20933	9.50571	0.00672171	0.125452
CCT4P2	ENSG00000225569	0.653603	0.676747	9.50534	0.00672257	0.125452
ATP2B4	ENSG00000058668	-0.372746	7.51429	9.50881	0.00672395	0.125452
C15ORF41	ENSG00000186073	0.339656	3.95382	9.49472	0.00674745	0.125787
SEZ6	ENSG00000063015	-1.16381	-0.774934	9.48766	0.00676404	0.125989
ZNF548	ENSG00000188785	0.265915	4.76537	9.48541	0.00676934	0.125989
RP11-72I8.1	ENSG00000260735	0.564314	3.30502	9.48137	0.00677886	0.126003
MUM1L1	ENSG00000157502	0.800179	3.87598	9.80488	0.00678112	0.126003
HMGCR	ENSG00000113161	-0.435383	6.93174	9.60915	0.00682298	0.126482
CNKSR3	ENSG00000153721	0.470625	6.63214	9.65163	0.00682559	0.126482
CSNK1D	ENSG00000141551	-0.287228	6.7181	9.46125	0.00682653	0.126482
SPOCK1	ENSG00000152377	0.500047	5.66551	9.64529	0.00682907	0.126482
HIST2H3D	ENSG00000183598	-0.590596	3.54282	9.45946	0.00683487	0.126487
CEP55	ENSG00000138180	-0.65149	3.79564	9.59378	0.00685864	0.126824
SNORA42	ENSG00000200385	0.817285	0.693066	9.44122	0.00687434	0.12695
LINC01529	ENSG00000225872	-0.676512	1.26788	9.44029	0.00687658	0.12695
MUC13	ENSG00000173702	1.14869	3.10977	9.91592	0.00688415	0.126987
FPGS	ENSG00000136877	-0.326672	5.31013	9.43407	0.00689151	0.12702
CTD-2517M22.14	ENSG00000255182	0.557499	1.57272	9.42668	0.0069093	0.127245
WHAMMP2	ENSG00000248334	0.350488	3.55201	9.40928	0.00695138	0.127777
PBX3	ENSG00000167081	0.305546	5.09918	9.40818	0.00695406	0.127777
RBM39	ENSG00000131051	0.213094	9.17315	9.40781	0.00695497	0.127777
TMCC3	ENSG00000057704	0.263839	5.14452	9.40246	0.00696796	0.127912
ETHE1	ENSG00000105755	-0.35135	4.26359	9.39932	0.00697561	0.12795
GPRC5B	ENSG00000167191	0.367598	5.08811	9.39302	0.00699098	0.128129
CTD-2571L23.8	ENSG00000268746	-1.05402	-0.680935	9.3901	0.00699811	0.128156
ADAM20P1	ENSG00000259158	0.425132	2.30858	9.38723	0.00700515	0.128182
AC142472.6	ENSG00000276728	0.515942	1.80457	9.38429	0.00701235	0.128211
UBAP1L	ENSG00000246922	0.358039	4.8393	9.37876	0.00702592	0.128347
SEMA6C	ENSG00000143434	0.467133	3.53348	9.37668	0.00703104	0.128347
CAPN8	ENSG00000203697	-0.888075	4.62881	10.1067	0.00705417	0.128667
NPHP1	ENSG00000144061	0.385584	3.4552	9.35378	0.00708759	0.12911
APOL3	ENSG00000128284	0.34292	4.91959	9.34881	0.00709995	0.12911
RSBN1	ENSG00000081019	0.296283	5.34013	9.34836	0.00710107	0.12911
KLF7-IT1	ENSG00000237892	-0.606524	2.23788	9.34833	0.00710113	0.12911
RNF145	ENSG00000145860	-0.30194	6.43224	9.3355	0.00713312	0.129589
UCA1	ENSG00000214049	-1.05447	-0.0640653	9.32846	0.00715074	0.129607
BEX3	ENSG00000166681	0.248428	5.2881	9.32806	0.00715174	0.129607
TFDP1	ENSG00000198176	-0.308559	5.54258	9.32664	0.00715529	0.129607
TRIM29	ENSG00000137699	-0.454301	6.95833	9.50475	0.00715685	0.129607
KRT6A	ENSG00000205420	-1.59529	8.32827	10.9285	0.00716781	0.129703
EMP2	ENSG00000213853	-0.287978	7.06889	9.3133	0.00718885	0.129879
RP1-197B17.7	ENSG00000280054	0.955821	-0.406214	9.31326	0.00718894	0.129879
RARG	ENSG00000172819	-0.364676	5.45759	9.30732	0.00720394	0.129931
RP1-178F10.1	ENSG00000260647	0.821713	0.123277	9.30592	0.00720748	0.129931
MTCO1P19	ENSG00000237300	1.18833	-0.482207	9.30042	0.0072214	0.129931
CTA-212A2.1	ENSG00000279805	0.832336	0.703954	9.29831	0.00722675	0.129931
KNDC1	ENSG00000171798	-0.778802	1.05475	9.29701	0.00723005	0.129931
CEACAM1	ENSG00000079385	-0.659014	6.84945	9.93274	0.00723282	0.129931
TIMP1	ENSG00000102265	-0.697928	7.48326	10.0382	0.00723485	0.129931
HIP1R	ENSG00000130787	-0.281408	6.22203	9.29412	0.00723738	0.129931
PRDX4	ENSG00000123131	-0.473267	5.64994	9.42123	0.00727386	0.130394
CST3	ENSG00000101439	-0.325256	5.67916	9.27952	0.00727458	0.130394
COL9A1	ENSG00000112280	1.2858	0.448787	9.33341	0.00728263	0.130436
VASP	ENSG00000125753	-0.277959	5.98032	9.26942	0.00730046	0.130652
CFL1	ENSG00000172757	-0.268274	7.5609	9.26377	0.00731497	0.13081
PLEKHA4	ENSG00000105559	-0.526978	3.68531	9.25938	0.00732627	0.130863
BCAR3	ENSG00000137936	-0.336484	5.25862	9.25736	0.00733147	0.130863
CTC-523E23.5	ENSG00000269086	0.751258	1.15371	9.25481	0.00733805	0.130863
POTEF	ENSG00000196604	1.28753	3.67701	10.1539	0.00734395	0.130863
ETFDH	ENSG00000171503	0.257217	5.78199	9.2486	0.00735408	0.130863
PDE1A	ENSG00000115252	0.521131	4.04487	9.2471	0.00735797	0.130863
DRAP1	ENSG00000175550	-0.365367	5.28859	9.24438	0.007365	0.130863
RP1-124C6.1	ENSG00000232316	1.17096	1.23184	9.243	0.0073686	0.130863
IGFBP4	ENSG00000141753	-0.447385	6.81627	9.40667	0.00736958	0.130863
ZNF350	ENSG00000256683	0.341713	4.95545	9.23937	0.00737801	0.130911
NOP10	ENSG00000182117	-0.267107	4.90532	9.23394	0.00739213	0.13106
FAM21C	ENSG00000172661	0.223043	6.63346	9.22764	0.00740853	0.131248
PYGB	ENSG00000100994	-0.337497	8.52731	9.21577	0.00743956	0.131696
MOCS2	ENSG00000164172	0.326745	4.83973	9.20711	0.00746229	0.131738
ALS2CR12	ENSG00000155749	0.626913	1.68802	9.20696	0.0074627	0.131738
HNMT	ENSG00000150540	0.316012	5.4673	9.20615	0.00746482	0.131738
SERPINB4	ENSG00000206073	-2.06627	6.03569	10.8254	0.00746502	0.131738
STAT1	ENSG00000115415	-0.287623	6.99173	9.20337	0.00747214	0.131761
LUZP2	ENSG00000187398	0.670672	2.32405	9.20105	0.00747825	0.131767
RP11-774O3.3	ENSG00000251615	0.509666	3.11497	9.1954	0.00749317	0.131848
RAB39B	ENSG00000155961	0.708762	1.74384	9.19494	0.00749439	0.131848
LINC01135	ENSG00000234807	0.803978	0.458699	9.19241	0.00750106	0.131864
TRBC1	ENSG00000211751	1.09168	0.404366	9.18439	0.00752232	0.132136
SLC43A2	ENSG00000167703	0.329841	4.99431	9.17071	0.00755871	0.132673
RFWD3	ENSG00000168411	-0.289168	5.55431	9.16723	0.00756803	0.132734
POLD2	ENSG00000106628	-0.29965	5.62678	9.16448	0.00757537	0.132761
ALDH1A3	ENSG00000184254	-0.348659	9.35188	9.15558	0.00759923	0.133077
TTYH3	ENSG00000136295	-0.395573	5.54322	9.15171	0.00760961	0.133157
CARHSP1	ENSG00000153048	-0.399603	5.62986	9.14667	0.00762317	0.133256
PAFAH1B3	ENSG00000079462	-0.653984	3.09956	9.17547	0.00762697	0.133256
RP1-170O19.17	ENSG00000253308	0.770615	0.484973	9.14032	0.0076403	0.133333
METAZOA_SRP	ENSG00000278771	-0.520878	7.95347	9.48552	0.0076431	0.133333
ARF1	ENSG00000143761	-0.245486	7.39525	9.13043	0.00766709	0.133569
RP11-504P24.3	ENSG00000185495	0.465878	3.87778	9.12997	0.00766832	0.133569
SPARCL1	ENSG00000152583	-0.594816	7.5011	9.6339	0.00769469	0.133926
EHD1	ENSG00000110047	-0.342832	5.50935	9.11076	0.00772061	0.134275
DAD1	ENSG00000129562	-0.252967	5.80603	9.10804	0.00772805	0.134302
AHNAK2	ENSG00000185567	-0.504663	6.49795	9.397	0.00776201	0.13479
ATG2B	ENSG00000066739	0.253948	7.08027	9.08946	0.00777909	0.134951
IKZF1	ENSG00000185811	0.793727	3.02365	9.23694	0.00778312	0.134951
RP11-736K20.4	ENSG00000280339	0.707144	0.689137	9.07847	0.00780943	0.135288
STN1	ENSG00000107960	-0.257554	4.60017	9.07666	0.00781445	0.135288
DNMT1	ENSG00000130816	-0.289993	6.50088	9.07404	0.00782171	0.135305
RP11-554D20.2	ENSG00000273792	0.691674	1.50797	9.07203	0.00782729	0.135305
PLA2G6	ENSG00000184381	0.437488	4.47326	9.06871	0.00783651	0.135313
FRMPD1	ENSG00000070601	0.960284	1.0194	9.06589	0.00784436	0.135313
UGGT1	ENSG00000136731	-0.239332	7.57547	9.06271	0.00785321	0.135313
KRT18	ENSG00000111057	-0.3646	8.23353	9.06964	0.00785653	0.135313
FGD6	ENSG00000180263	-0.356141	5.86738	9.06121	0.00785739	0.135313
KIZ	ENSG00000088970	0.337235	4.86792	9.05713	0.00786877	0.135407
EFNA5	ENSG00000184349	-0.369046	4.55346	9.05375	0.00787822	0.135467
POPDC3	ENSG00000132429	-0.813588	0.289359	9.04122	0.00791333	0.135779
SHISA5	ENSG00000164054	-0.297685	6.29901	9.03755	0.00792366	0.135779
POTEJ	ENSG00000222038	1.21261	5.23324	10.1919	0.00792955	0.135779
RRAS	ENSG00000126458	-0.506734	2.22267	9.03473	0.00793161	0.135779
AKAP9	ENSG00000127914	0.290787	8.58319	9.0338	0.00793423	0.135779
RYR1	ENSG00000196218	-0.501546	1.94712	9.03243	0.00793809	0.135779
PBX1	ENSG00000185630	0.291325	7.7321	9.03094	0.0079423	0.135779
PCDHGA5	ENSG00000253485	-0.491224	2.68904	9.03035	0.00794396	0.135779
THOC1	ENSG00000079134	0.245604	5.98118	9.0165	0.00798315	0.136347
PRODH2	ENSG00000250799	-0.757945	1.44898	9.00904	0.00800434	0.136358
SGPP2	ENSG00000163082	-0.660913	2.86356	9.00725	0.00800945	0.136358
DPY19L1	ENSG00000173852	-0.287942	5.29376	9.007	0.00801018	0.136358
C12ORF56	ENSG00000185306	1.10439	0.466452	9.00521	0.00801526	0.136358
RPGR	ENSG00000156313	-0.380638	4.22427	9.00289	0.00802189	0.136358
YIF1B	ENSG00000167645	-0.388404	3.70602	9.00123	0.00802663	0.136358
PTPRM	ENSG00000173482	0.307811	7.33928	8.99595	0.00804172	0.136358
DHRS2	ENSG00000100867	2.0174	1.65497	9.84395	0.00804675	0.136358
CFC1B	ENSG00000152093	1.48143	1.17368	9.38283	0.00804676	0.136358
TRO	ENSG00000067445	0.510796	3.3271	8.9939	0.00804758	0.136358
NOTCH2	ENSG00000134250	-0.208162	9.11653	8.98942	0.00806044	0.136358
ROMO1	ENSG00000125995	-0.378319	4.29917	8.98939	0.00806052	0.136358
WDSUB1	ENSG00000196151	0.399403	3.90365	8.98777	0.00806518	0.136358
SH2D1A	ENSG00000183918	1.52279	-0.100681	8.98531	0.00807223	0.136358
AF127936.9	ENSG00000235609	0.61041	2.70286	8.9831	0.0080786	0.136358
KIAA1109	ENSG00000138688	0.216775	8.55415	8.98282	0.0080794	0.136358
POTEI	ENSG00000196834	1.28664	6.79214	10.3051	0.00810424	0.136576
C4BPB	ENSG00000123843	-0.952962	-0.581994	8.97392	0.00810503	0.136576
PTK2B	ENSG00000120899	-0.350432	5.7629	8.97211	0.00811028	0.136576
RFX3	ENSG00000080298	0.399297	5.67636	8.96776	0.00812285	0.136687
ATP13A2	ENSG00000159363	-0.381671	5.19946	8.96435	0.00813271	0.136752
STON1-GTF2A1L	ENSG00000068781	1.1037	0.0840385	8.95524	0.00815919	0.137001
RP11-295P9.3	ENSG00000239665	0.247044	5.86762	8.95383	0.00816328	0.137001
TCEANC	ENSG00000176896	0.428986	2.24254	8.95304	0.00816557	0.137001
HELZ	ENSG00000198265	0.216923	7.6356	8.94995	0.00817459	0.137052
ACTR1A	ENSG00000138107	-0.241923	6.38618	8.94292	0.0081951	0.137196
C9ORF85	ENSG00000155621	0.334616	4.03774	8.93958	0.00820489	0.137196
CHPF	ENSG00000123989	-0.423481	4.93302	8.93794	0.00820969	0.137196
SNX18P13	ENSG00000230965	-0.721879	0.496881	8.93709	0.00821217	0.137196
B4GALT2	ENSG00000117411	-0.317297	4.89003	8.93672	0.00821326	0.137196
LINC00854	ENSG00000236383	0.824347	0.460167	8.93343	0.00822291	0.137257
EGLN3	ENSG00000129521	-0.798207	5.58349	9.6624	0.00824549	0.137533
SLC33A1	ENSG00000169359	-0.273138	5.65549	8.92048	0.00826101	0.137692
HERC5	ENSG00000138646	0.407911	4.55904	8.9152	0.00827661	0.137786
CLDN15	ENSG00000106404	0.464423	3.83366	8.91447	0.00827876	0.137786
EVX1-AS	ENSG00000253405	0.789684	0.584327	8.90646	0.00830247	0.137952
EXO1	ENSG00000174371	-0.795515	3.22742	9.14639	0.00830341	0.137952
CANX	ENSG00000127022	-0.225679	9.64635	8.90354	0.00831116	0.137952
POLA2	ENSG00000014138	-0.453172	4.12739	8.90294	0.00831294	0.137952
MST1R	ENSG00000164078	-0.589693	4.02931	9.01787	0.0083299	0.138115
CTA-204B4.2	ENSG00000259891	0.394723	2.91229	8.89558	0.00833483	0.138115
ZBTB11-AS1	ENSG00000256628	0.355773	3.01166	8.89067	0.00834947	0.13822
CMYA5	ENSG00000164309	0.378194	5.68589	8.8894	0.00835326	0.13822
SH3BP5-AS1	ENSG00000224660	0.361554	4.12766	8.88113	0.00837802	0.138492
BRAP	ENSG00000089234	0.22938	5.53829	8.87986	0.00838184	0.138492
ERFE	ENSG00000178752	0.986278	0.287469	8.85657	0.00845201	0.139163
PIK3R1	ENSG00000145675	-0.301368	6.76409	8.85638	0.00845259	0.139163
CH17-296N19.1	ENSG00000283378	-0.668712	2.12131	8.85566	0.00845475	0.139163
COMTD1	ENSG00000165644	-0.51245	2.61988	8.85466	0.00845779	0.139163
EPHB2	ENSG00000133216	-0.460978	4.32198	8.85442	0.00845852	0.139163
ABCG1	ENSG00000160179	-0.508262	4.89676	8.9688	0.00845905	0.139163
ZNF655	ENSG00000197343	0.261407	7.03691	8.85087	0.00846927	0.13923
ST14	ENSG00000149418	-0.399151	6.95361	8.92247	0.00848831	0.139443
ATP5G1	ENSG00000159199	-0.357006	4.30774	8.84064	0.0085004	0.139541
NPY	ENSG00000122585	0.674983	2.75652	8.83332	0.00852273	0.139807
C1ORF116	ENSG00000182795	-0.406084	6.26426	8.89949	0.0085393	0.139884
MOK	ENSG00000080823	0.343657	4.3788	8.82779	0.00853965	0.139884
RNF223	ENSG00000237330	-0.571444	1.67225	8.82365	0.00855233	0.139935
C17ORF67	ENSG00000214226	0.572932	2.36158	8.81801	0.00856965	0.139935
BCYRN1	ENSG00000236824	-0.588128	3.55231	8.84367	0.00857288	0.139935
NR1D2	ENSG00000174738	0.351132	6.77478	8.81658	0.00857404	0.139935
ZNF215	ENSG00000149054	-0.396847	3.09856	8.81482	0.00857947	0.139935
TMPRSS2	ENSG00000184012	0.470596	8.65022	9.06187	0.00857962	0.139935
SCFD2	ENSG00000184178	-0.315906	4.51244	8.79554	0.00863907	0.140693
CCND3	ENSG00000112576	-0.380396	4.6844	8.79525	0.00863996	0.140693
RGS10	ENSG00000148908	0.354852	4.36855	8.79377	0.00864456	0.140693
CDS1	ENSG00000163624	-0.351366	4.71003	8.79083	0.0086537	0.140741
PCBP1-AS1	ENSG00000179818	0.292399	6.01524	8.78724	0.00866487	0.140804
NR3C1	ENSG00000113580	0.287338	7.03007	8.78445	0.00867355	0.140804
CAP1	ENSG00000131236	-0.225982	8.17568	8.78028	0.00868655	0.140804
ANKMY2	ENSG00000106524	0.289829	5.16843	8.77887	0.00869098	0.140804
RPS6KA2	ENSG00000071242	-0.239049	6.20692	8.77712	0.00869644	0.140804
RP11-164J13.1	ENSG00000258461	0.69517	0.609069	8.7767	0.00869776	0.140804
ANPEP	ENSG00000166825	-0.857215	3.54408	9.16648	0.00870075	0.140804
PILRA	ENSG00000085514	0.611686	1.66128	8.77069	0.00871656	0.14096
IL1RAP	ENSG00000196083	-0.447403	5.61464	8.86607	0.00874271	0.141144
MIR3619	ENSG00000266533	-0.888597	0.105047	8.76186	0.0087443	0.141144
SERPINA5	ENSG00000188488	-1.63102	-0.541006	8.83706	0.00874649	0.141144
SF3B1	ENSG00000115524	0.186962	9.1862	8.75223	0.00877464	0.141421
RARA	ENSG00000131759	-0.412487	4.73036	8.75174	0.00877619	0.141421
MYRIP	ENSG00000170011	0.628839	2.32371	8.74872	0.00878575	0.141421
PFN1	ENSG00000108518	-0.267354	6.9315	8.74627	0.00879351	0.141421
SAMD1	ENSG00000141858	-0.428084	3.91759	8.7459	0.00879468	0.141421
RP13-20L14.1	ENSG00000260011	1.3562	-0.774692	8.72662	0.00885596	0.142306
ARMCX1	ENSG00000126947	0.403494	4.83847	8.72185	0.00887119	0.142354
RP5-894A10.2	ENSG00000244701	0.481139	2.30276	8.72179	0.00887139	0.142354
MTAP	ENSG00000099810	-0.280596	6.05828	8.71591	0.00889021	0.142556
RP11-387H17.4	ENSG00000264968	1.09479	-0.356315	8.71308	0.0088993	0.142601
CMIP	ENSG00000153815	-0.273837	5.99501	8.70752	0.00891714	0.142787
MTND4P32	ENSG00000226056	0.936718	0.264736	8.68091	0.00900321	0.144064
HIST1H4C	ENSG00000197061	-0.356119	6.34882	8.67453	0.00902396	0.144281
DNASE1	ENSG00000213918	0.267117	5.79268	8.67285	0.00902944	0.144281
MGC16275	ENSG00000246731	0.865161	0.89384	8.66966	0.00903987	0.144347
KLF5	ENSG00000102554	-0.475921	5.92558	8.8446	0.00908784	0.145011
PCYT2	ENSG00000185813	-0.36322	4.8692	8.65201	0.00909773	0.145068
PLCD1	ENSG00000187091	-0.303976	4.49581	8.64936	0.00910644	0.145105
RP11-890B15.3	ENSG00000255455	0.372853	3.53468	8.64166	0.00913185	0.145409
TMEM147	ENSG00000105677	-0.285358	4.81596	8.63671	0.0091482	0.145567
TP53INP1	ENSG00000164938	0.404278	6.78518	8.72254	0.00915521	0.145577
2008-09-01	ENSG00000164402	-0.240445	6.26697	8.63022	0.00916972	0.145626
ICA1L	ENSG00000163596	0.338842	3.52389	8.62828	0.00917618	0.145626
CENPW	ENSG00000203760	-0.556086	2.3062	8.6279	0.00917744	0.145626
CCDC124	ENSG00000007080	-0.414134	3.37292	8.6242	0.00918976	0.145721
C1ORF122	ENSG00000197982	-0.363575	3.75559	8.61859	0.00920842	0.145875
ARRB1	ENSG00000137486	0.303475	5.42343	8.61744	0.00921228	0.145875
ANAPC4	ENSG00000053900	0.244883	5.36802	8.6146	0.00922174	0.145923
CTB-36H16.2	ENSG00000260686	0.819527	0.782246	8.60967	0.00923822	0.146031
TMEM71	ENSG00000165071	0.871949	1.17402	8.60788	0.00924424	0.146031
EFHD2	ENSG00000142634	-0.38422	5.10857	8.60683	0.00924776	0.146031
ARMC12	ENSG00000157343	-0.943859	-0.648032	8.59553	0.0092857	0.146242
HSD17B11	ENSG00000198189	0.300605	5.09876	8.59491	0.00928781	0.146242
MYO19	ENSG00000278259	-0.316686	6.45508	8.59329	0.00929324	0.146242
FBXW5	ENSG00000159069	-0.285159	6.27538	8.5928	0.00929492	0.146242
CHEK1	ENSG00000149554	-0.429821	4.20828	8.59277	0.009295	0.146242
HIST1H2AH	ENSG00000274997	-0.686785	4.9938	9.05139	0.00930391	0.146242
SLC50A1	ENSG00000169241	-0.384499	4.80257	8.58953	0.00930595	0.146242
CYP4F62P	ENSG00000239402	1.30226	4.5823	9.63442	0.00933166	0.146545
SLC4A11	ENSG00000088836	-0.50312	3.44447	8.57442	0.00935711	0.146844
FRAS1	ENSG00000138759	0.492621	7.02055	8.83505	0.00938113	0.147119
SC5D	ENSG00000109929	0.349418	6.63345	8.5591	0.00940929	0.14746
C9ORF47	ENSG00000186354	-0.513835	2.20965	8.55654	0.00941805	0.147496
RP11-1082L8.3	ENSG00000255491	-1.11168	-0.718379	8.55435	0.00942554	0.147512
SLC25A27	ENSG00000153291	0.361755	5.48311	8.55224	0.00943276	0.147522
PHLDA2	ENSG00000181649	-0.590043	2.80317	8.54887	0.00944433	0.147522
PFKFB2	ENSG00000123836	-0.356051	5.38979	8.54755	0.00944886	0.147522
AF165138.7	ENSG00000243440	1.84086	-0.661526	8.54662	0.00945205	0.147522
YKT6	ENSG00000106636	-0.207518	5.77183	8.53908	0.009478	0.147826
RP1-207H1.3	ENSG00000231150	1.89745	2.12241	9.16144	0.00948795	0.147879
RP11-730K11.1	ENSG00000246790	1.10442	-0.669545	8.53208	0.00950215	0.147879
TNKS1BP1	ENSG00000149115	-0.289831	7.49461	8.52942	0.00951135	0.147879
SSBP4	ENSG00000130511	-0.397076	4.31996	8.52939	0.00951148	0.147879
RP11-139H15.6	ENSG00000277548	0.922956	0.0151211	8.52872	0.00951379	0.147879
RP11-356O9.1	ENSG00000258414	0.672828	3.19221	8.56419	0.00953131	0.14805
TOP1MT	ENSG00000184428	-0.386721	3.75921	8.51899	0.0095475	0.148201
PPP1CA	ENSG00000172531	-0.252762	6.24011	8.5157	0.00955896	0.148275
LRFN4	ENSG00000173621	-0.463107	3.11799	8.51389	0.00956526	0.148275
HID1	ENSG00000167861	-0.364023	5.29098	8.50851	0.00958402	0.148379
ACTR3C	ENSG00000106526	0.34373	4.30567	8.50822	0.00958502	0.148379
TRIB2	ENSG00000071575	-0.518606	6.09637	8.80912	0.00959666	0.148454
COL1A1	ENSG00000108821	-0.519333	6.16102	8.80189	0.00960958	0.148454
SH3TC2	ENSG00000169247	-0.62768	3.66197	8.62052	0.00961541	0.148454
MIR7854	ENSG00000277255	-1.49681	-0.558031	8.4994	0.00961586	0.148454
HIST1H2AI	ENSG00000196747	-0.588093	4.85005	8.76376	0.00962458	0.148488
RP11-332H14.2	ENSG00000272994	0.378494	2.84703	8.48667	0.00966058	0.148943
AC004556.1	ENSG00000276345	-0.446816	2.70405	8.48392	0.00967028	0.148991
CLDN7	ENSG00000181885	-0.424979	5.50224	8.53371	0.00968643	0.14914
PGF	ENSG00000119630	0.762347	5.24454	9.05538	0.00970065	0.149258
AC005519.4	ENSG00000258559	0.597872	1.43103	8.46143	0.00974991	0.149814
RP4-539M6.20	ENSG00000273350	-0.872668	0.964216	8.46133	0.00975027	0.149814
NCAPG2	ENSG00000146918	-0.454538	5.24298	8.54263	0.00975647	0.149814
CARD8	ENSG00000105483	0.237352	5.76564	8.45473	0.00977378	0.149977
BMF	ENSG00000104081	0.382316	4.65241	8.45292	0.00978023	0.149977
ZFP2	ENSG00000198939	0.457132	2.23344	8.45022	0.00978988	0.150024
RP11-540A21.2	ENSG00000245522	0.716477	1.59022	8.44215	0.00981878	0.150253
USP51	ENSG00000247746	0.466031	2.25474	8.44072	0.00982391	0.150253
HARBI1	ENSG00000180423	-0.408561	2.18069	8.43969	0.00982761	0.150253
STAT3	ENSG00000168610	-0.236831	8.48137	8.4387	0.00983117	0.150253
HSP90AA2P	ENSG00000224411	1.00815	0.522499	8.43619	0.0098402	0.150266
OAS3	ENSG00000111331	-0.44877	5.10338	8.49838	0.00984518	0.150266
KL	ENSG00000133116	0.866065	2.78075	8.58687	0.00989779	0.150968
SLC25A24	ENSG00000085491	-0.25403	5.59155	8.41609	0.00991274	0.151095
IMPDH1	ENSG00000106348	-0.349928	5.06226	8.40372	0.00995771	0.151679
DAP3P1	ENSG00000225082	0.725378	0.0991094	8.3956	0.00998737	0.152024
CDK2AP1	ENSG00000111328	-0.242384	4.80786	8.39388	0.00999367	0.152024
EIF4A3	ENSG00000141543	-0.258739	6.68928	8.38801	0.0100152	0.152034
SMPDL3B	ENSG00000130768	-0.470082	2.85574	8.38555	0.0100242	0.152034
POLG	ENSG00000140521	-0.221532	6.65135	8.38554	0.0100242	0.152034
ACTN4	ENSG00000130402	-0.283534	8.52968	8.38467	0.0100274	0.152034
ZNF559	ENSG00000188321	0.301358	4.57848	8.3846	0.0100277	0.152034
TRIM52	ENSG00000183718	0.251719	4.92742	8.37802	0.0100519	0.152262
HIST1H2AG	ENSG00000196787	-0.478141	5.50497	8.52976	0.0100561	0.152262
RP11-133K1.8	ENSG00000279537	-0.901361	-0.179403	8.37286	0.0100709	0.152361
POLE4	ENSG00000115350	-0.457424	3.32294	8.37113	0.0100773	0.152361
RP11-129M16.4	ENSG00000277879	-0.624673	0.837147	8.36968	0.0100826	0.152361
IFITM2	ENSG00000185201	-0.497953	3.26297	8.36608	0.010096	0.152454
ERO1B	ENSG00000086619	0.277586	4.63711	8.36441	0.0101021	0.152454
RP11-709D24.8	ENSG00000278434	0.606332	1.67296	8.35723	0.0101288	0.152755
ACVR1C	ENSG00000123612	0.632033	1.5912	8.34719	0.0101662	0.153218
PGM1	ENSG00000079739	-0.308442	5.79037	8.33869	0.0101979	0.153512
BAIAP3	ENSG00000007516	0.455687	5.20157	8.40065	0.0101992	0.153512
C1ORF115	ENSG00000162817	0.308577	5.77905	8.32945	0.0102326	0.153883
RP11-265N7.1	ENSG00000259450	0.66065	1.45377	8.32769	0.0102392	0.153883
ARPC5L	ENSG00000136950	-0.296888	4.6283	8.32625	0.0102446	0.153883
MZT2B	ENSG00000152082	-0.362121	4.89344	8.32296	0.010257	0.153883
MRC1	ENSG00000260314	-0.562942	4.08725	8.43706	0.010259	0.153883
PRMT5-AS1	ENSG00000237054	0.684799	0.787416	8.32104	0.0102642	0.153883
CYP2E1	ENSG00000130649	-0.648158	1.74197	8.31533	0.0102858	0.153899
RUNX1	ENSG00000159216	-0.363073	6.22622	8.32589	0.0102903	0.153899
ZNF709	ENSG00000242852	0.964609	-0.210629	8.3138	0.0102916	0.153899
ZNF185	ENSG00000147394	-0.365339	5.7667	8.31321	0.0102938	0.153899
LRRN2	ENSG00000170382	-1.02591	-0.621856	8.31042	0.0103044	0.153899
MALL	ENSG00000144063	-0.690769	6.50278	8.94904	0.0103058	0.153899
CAMK2D	ENSG00000145349	0.255288	6.60326	8.2998	0.0103447	0.154379
HRASLS2	ENSG00000133328	-0.831167	0.109337	8.28942	0.0103843	0.154868
RP13-143G15.4	ENSG00000237596	0.67179	2.77391	8.28528	0.0104377	0.155564
DCLK1	ENSG00000133083	-0.650452	3.23234	8.34214	0.0104492	0.155586
ZNF776	ENSG00000152443	0.263036	5.4945	8.27154	0.0104529	0.155586
GALK1	ENSG00000108479	-0.438261	3.41514	8.26689	0.0104708	0.155725
MIR640	ENSG00000207821	-0.846301	-0.13502	8.26547	0.0104763	0.155725
MYBPC2	ENSG00000086967	-0.86547	0.13707	8.2624	0.0104881	0.155725
PNPLA7	ENSG00000130653	0.485906	5.2773	8.37875	0.0104929	0.155725
ZNF791	ENSG00000173875	0.206635	6.23744	8.2588	0.010502	0.155725
LINC01033	ENSG00000249069	0.937928	0.198031	8.25851	0.0105032	0.155725
AC007879.7	ENSG00000229647	-0.571639	0.363635	8.25423	0.0105197	0.15587
EEF1A2	ENSG00000101210	-1.00077	4.14904	8.92487	0.0105515	0.156184
LTBR	ENSG00000111321	-0.226762	6.348	8.24453	0.0105574	0.156184
VPS11	ENSG00000160695	0.268221	5.55314	8.24095	0.0105714	0.156184
RP11-235E17.5	ENSG00000262248	0.569982	1.21321	8.24022	0.0105742	0.156184
SMARCA4	ENSG00000127616	-0.230705	7.03706	8.23998	0.0105752	0.156184
SLC25A5	ENSG00000005022	-0.309982	6.41469	8.23806	0.0105826	0.156193
PPP2R5B	ENSG00000068971	-0.3328	4.14907	8.23363	0.0106	0.156348
ANKRD20A21P	ENSG00000277112	1.50354	-0.845	8.2314	0.0106087	0.156375
FAU	ENSG00000149806	-0.252012	6.25253	8.22955	0.0106159	0.156381
RP11-439E19.10	ENSG00000260855	0.526314	3.43028	8.2262	0.0106291	0.156474
ACP6	ENSG00000162836	-0.365234	5.23794	8.22283	0.0106423	0.156526
ITGA2	ENSG00000164171	-0.551453	8.30004	8.64283	0.010652	0.156526
RP11-226M10.3	ENSG00000279281	-0.383154	3.09492	8.22005	0.0106532	0.156526
RP11-132A1.4	ENSG00000232445	-0.734432	0.071807	8.21758	0.0106629	0.156568
EFNA3	ENSG00000143590	-0.708465	-0.108699	8.21091	0.0106892	0.156737
PPID	ENSG00000171497	0.299823	5.22938	8.2109	0.0106893	0.156737
AC139100.4	ENSG00000278000	0.555473	1.0291	8.20944	0.0106951	0.156737
SERPINF2	ENSG00000167711	-0.523176	2.64204	8.20709	0.0107044	0.156773
B4GAT1	ENSG00000174684	0.343809	3.73308	8.19542	0.0107506	0.157349
TCF3	ENSG00000071564	-0.306632	5.04554	8.19149	0.0107662	0.157369
ADAMTS4	ENSG00000158859	-0.537711	7.58301	8.57733	0.0107674	0.157369
RP11-75C10.6	ENSG00000279801	-0.397852	3.34065	8.18987	0.0107727	0.157369
CERS5	ENSG00000139624	-0.203431	5.4772	8.18502	0.010792	0.157551
TMC6	ENSG00000141524	-0.418338	5.72162	8.2546	0.0108001	0.157568
CTD-3118D7.1	ENSG00000259690	-1.27198	-0.698695	8.17849	0.0108181	0.157675
EXTL3	ENSG00000012232	-0.257477	5.6543	8.17771	0.0108212	0.157675
TCP1	ENSG00000120438	0.257835	8.17086	8.17419	0.0108353	0.157762
LINC00476	ENSG00000175611	0.313671	3.09393	8.17277	0.010841	0.157762
PDF	ENSG00000258429	-0.579316	0.867162	8.1659	0.0108687	0.158063
RP11-381O7.3	ENSG00000182021	-0.627188	0.888584	8.16287	0.0108808	0.158139
MBOAT7	ENSG00000125505	0.305728	5.60366	8.15988	0.0108929	0.158214
RP11-333O1.1	ENSG00000261117	-1.13329	-0.696046	8.15464	0.0109141	0.158387
PRSS8	ENSG00000052344	-0.464816	5.23176	8.25728	0.010926	0.158387
ZNF596	ENSG00000172748	0.36324	2.94054	8.15165	0.0109261	0.158387
CDC42BPG	ENSG00000171219	-0.413793	5.87878	8.23185	0.0109326	0.158387
RPGRIP1	ENSG00000092200	0.808906	0.593767	8.1426	0.0109629	0.158494
PKP2	ENSG00000057294	-0.412646	5.15418	8.15685	0.0109635	0.158494
ZXDA	ENSG00000198205	0.363829	3.52207	8.14189	0.0109658	0.158494
WDR86	ENSG00000187260	-0.693886	1.90894	8.1414	0.0109677	0.158494
MSANTD2	ENSG00000120458	0.27089	4.71665	8.13618	0.010989	0.1587
RNVU1-7	ENSG00000206585	0.641981	1.29901	8.13001	0.0110141	0.158963
MIR5581	ENSG00000263675	0.66563	0.654475	8.1266	0.0110281	0.15898
SLC2A12	ENSG00000146411	0.570877	5.1897	8.40213	0.0110354	0.15898
MAP4	ENSG00000047849	-0.209692	7.89295	8.12461	0.0110362	0.15898
CTD-2555O16.2	ENSG00000258824	0.600245	0.488895	8.12138	0.0110495	0.15907
TAS2R5	ENSG00000127366	0.461188	1.97979	8.11608	0.0110712	0.159283
PDXP	ENSG00000241360	-0.970663	-0.438676	8.11335	0.0110824	0.1593
APEH	ENSG00000164062	-0.26277	6.31881	8.11231	0.0110867	0.1593
SLC16A9	ENSG00000165449	-0.615786	3.82498	8.23181	0.0110934	0.1593
PACSIN2	ENSG00000100266	-0.259799	6.77402	8.109	0.0111003	0.1593
INPP4B	ENSG00000109452	-0.421798	6.08097	8.20514	0.0111745	0.160257
SENP6	ENSG00000112701	0.25034	7.33116	8.08868	0.0111844	0.160257
PVR	ENSG00000073008	-0.238436	6.10057	8.08781	0.0111881	0.160257
RP11-212D19.5	ENSG00000256533	0.730354	2.08813	8.08351	0.011206	0.160378
SGK223	ENSG00000275342	-0.421991	3.02087	8.0824	0.0112106	0.160378
DLEU2L	ENSG00000116652	0.445682	2.19686	8.0798	0.0112214	0.160412
OSTC	ENSG00000198856	-0.325578	5.27184	8.07846	0.011227	0.160412
TLCD1	ENSG00000160606	-0.550807	2.07471	8.0745	0.0112435	0.160515
PSMC5	ENSG00000087191	-0.252293	4.88471	8.07337	0.0112483	0.160515
KIF13A	ENSG00000137177	0.225581	7.03267	8.06733	0.0112736	0.160775
STRA6	ENSG00000137868	-1.1188	2.71497	8.54149	0.011296	0.160977
SEC23B	ENSG00000101310	-0.264338	6.69039	8.0606	0.0113018	0.160977
MARCO	ENSG00000019169	-1.35906	0.38787	8.24158	0.0113152	0.161063
DOLPP1	ENSG00000167130	-0.329033	3.69898	8.05581	0.011322	0.161063
PHF19	ENSG00000119403	-0.330236	4.58175	8.05304	0.0113337	0.161129
MOAP1	ENSG00000165943	0.276358	5.44259	8.04707	0.0113589	0.161387
MAOA	ENSG00000189221	-0.399128	7.01187	8.14817	0.0113677	0.161388
DNAH8	ENSG00000124721	1.71666	3.69778	9.04866	0.0113731	0.161388
PEG13	ENSG00000282164	-0.553871	1.71634	8.03965	0.0113904	0.161532
IFNGR2	ENSG00000159128	-0.305722	6.52374	8.03596	0.011406	0.161654
MYL5	ENSG00000215375	0.426383	3.19755	8.02687	0.0114447	0.162102
ANKRD13A	ENSG00000076513	0.229376	7.05135	8.01987	0.0114746	0.162424
TWF2	ENSG00000247596	-0.421963	3.44815	8.00915	0.0115206	0.162947
PPP1R35	ENSG00000160813	-0.425803	2.76467	8.00792	0.0115259	0.162947
AL365181.1	ENSG00000280316	0.62712	1.00651	8.00316	0.0115464	0.163034
RUNDC1	ENSG00000198863	0.253652	5.86682	8.00307	0.0115468	0.163034
MBNL2	ENSG00000139793	0.25528	6.28944	8.00152	0.0115534	0.163034
RNU5E-1	ENSG00000199347	0.868453	0.313252	7.98175	0.0116391	0.164141
IGHV1-18	ENSG00000211945	1.65014	-0.24449	8.23291	0.0116619	0.164261
RNPEPL1	ENSG00000142327	-0.402989	4.78922	7.97505	0.0116682	0.164261
IGSF9	ENSG00000085552	-0.658037	3.41217	8.09169	0.0116691	0.164261
CLIP4	ENSG00000115295	0.291343	6.27089	7.97196	0.0116817	0.164336
ZNF37BP	ENSG00000234420	0.219476	5.73539	7.96436	0.011715	0.164702
MZT2A	ENSG00000173272	-0.360208	4.2402	7.96161	0.011727	0.164709
RPS12P26	ENSG00000225193	-0.743584	3.71188	8.24789	0.0117299	0.164709
PDIA5	ENSG00000065485	-0.408506	4.67203	7.95653	0.0117493	0.164786
ZNF213-AS1	ENSG00000263072	0.271297	3.8608	7.95583	0.0117524	0.164786
OSTF1	ENSG00000134996	-0.299779	4.96775	7.95477	0.011757	0.164786
ASB13	ENSG00000196372	-0.347826	3.79174	7.95232	0.0117678	0.164787
SRPRA	ENSG00000182934	-0.253004	6.58511	7.94991	0.0117784	0.164787
UQCRHL	ENSG00000233954	0.471982	1.85312	7.94761	0.0117886	0.164787
GAPDHP33	ENSG00000240244	0.965812	-0.599004	7.94691	0.0117916	0.164787
ZNF75A	ENSG00000162086	0.28968	5.12216	7.94623	0.0117947	0.164787
MCM2	ENSG00000073111	-0.625193	5.17303	8.32907	0.0118004	0.164787
IGSF3	ENSG00000143061	-0.33396	5.90419	7.94127	0.0118166	0.164844
FAM76B	ENSG00000077458	0.252239	4.72913	7.94008	0.0118219	0.164844
MYO1E	ENSG00000157483	-0.245394	6.62308	7.9391	0.0118262	0.164844
HSPE1	ENSG00000115541	0.351543	3.43066	7.93017	0.0118658	0.165265
OVOL1	ENSG00000172818	-0.446052	3.39577	7.92902	0.0118709	0.165265
SND1-IT1	ENSG00000279078	-0.453135	2.49885	7.92558	0.0118862	0.165313
ECT2	ENSG00000114346	-0.418369	5.10701	7.95508	0.0118912	0.165313
PPIC	ENSG00000168938	-0.367634	3.7137	7.92257	0.0118996	0.165313
ACE	ENSG00000159640	0.608929	3.4569	7.98557	0.0119042	0.165313
RP11-5C23.1	ENSG00000272760	0.699935	1.01492	7.91931	0.0119142	0.165313
ASTN2	ENSG00000148219	0.381007	5.52512	7.91851	0.0119177	0.165313
PLA2G4F	ENSG00000168907	-0.485951	4.06898	7.92929	0.0119308	0.165342
RBL2	ENSG00000103479	0.243671	7.27947	7.91276	0.0119434	0.165342
PCSK9	ENSG00000169174	-1.16231	0.964606	8.12568	0.0119477	0.165342
NEK6	ENSG00000119408	-0.343803	5.66601	7.91156	0.0119488	0.165342
AGL	ENSG00000162688	0.426282	2.91699	7.90024	0.0119996	0.165944
DIAPH3	ENSG00000139734	-0.717553	2.99413	8.00786	0.0120379	0.166373
ACAT2	ENSG00000120437	-0.42158	6.22353	8.01242	0.0120605	0.166566
TRAPPC9	ENSG00000167632	-0.26452	5.41504	7.88402	0.0120729	0.166566
[truncated: 21,165 more rows]
